# Supplementary material for: Long-Range Chromosome Interactions Mediated by Cohesin Shape Circadian Gene Expression
Source: PLoS Genet. 2016 May 2;12(5):e1005992. doi: 10.1371/journal.pgen.1005992 (PMC4852938; doi:10.1371/journal.pgen.1005992)
Supplement: S1 Table — (XLSX) [file pgen.1005992.s007.xlsx]

## Sheet: Sheet1
Supplementary Table 1. Ninty-seven Bmal1 super-enhancers in mouse liver ranked by Bmal1 signal.
chromosome	start	end
chr11	98644451	98645047
chr7	56607191	56607670
chr5	136150711	136151020
chr5	149806661	149806906
chr5	73865819	73866021
chr15	99670531	99670729
chr7	87591270	87591540
chr19	26839890	26840171
chr15	64176719	64176960
chr4	149506741	149507040
chr2	29478741	29479191
chr2	154906901	154907081
chr19	46742714	46743040
chr5	93014971	93015337
chr6	108241722	108241850
chr15	58831216	58831341
chr10	127382611	127382831
chr18	68221711	68222061
chr6	124624641	124625010
chr5	149790101	149790268
chr4	138560211	138560383
chr1	174240011	174240451
chr18	61533631	61533890
chr9	107577341	107577631
chr1	155544661	155545040
chr1	135134231	135134462
chr11	117739191	117739641
chr11	118126921	118127510
chr1	94926165	94926311
chr13	44401748	44402060
chr14	69880971	69881262
chr3	101609622	101610060
chr6	54709961	54710271
chr5	66505601	66505851
chr1	193269261	193269439
chr1	37398761	37399061
chr18	31864621	31864930
chr1	155526376	155526650
chr5	124686255	124686511
chr10	17373671	17373897
chr18	15120921	15121170
chr9	25268481	25268841
chr15	77066589	77066721
chr6	71185111	71185570
chr11	61354231	61354521
chr19	55267171	55267397
chr2	11457041	11457420
chr6	54410861	54411191
chr8	79568801	79569250
chr3	78887011	78887310
chr4	141297993	141298171
chr18	75767411	75767634
chr5	122764971	122765350
chr6	49992229	49992390
chr14	30809391	30809610
chr16	23294301	23294470
chr18	61517261	61517700
chr4	144547151	144547410
chr4	139188091	139188460
chr4	101101086	101101351
chr14	70026921	70027450
chr8	130874331	130874453
chr17	47595411	47595640
chr9	119841601	119841900
chr7	35019091	35019421
chr11	31724651	31724940
chr11	101450911	101451153
chr6	142399901	142400121
chr5	136183791	136184040
chr1	133516181	133516410
chr4	141510721	141511064
chr10	60283341	60283500
chr11	31724451	31724641
chr19	3833091	3833500
chr1	195116281	195116590
chr19	37152591	37153030
chr9	66545541	66545930
chr2	28485717	28485860
chr1	166345380	166345681
chr12	106225121	106225600
chr17	32250421	32250741
chr15	58875401	58875740
chr4	147829801	147830120
chr11	31743321	31743540
chr11	20353851	20354024
chr13	58169101	58169380
chr11	118953041	118953141
chr15	25621751	25622301
chr4	133126191	133126460
chr7	106373981	106374241
chr10	114786641	114786820
chr6	144018921	144019330
chr5	125055321	125055499
chr12	3860061	3860300
chr7	148517871	148518180
chr11	87515691	87516172
chr2	6039441	6039750
