# Supplementary material for: Long-Range Chromosome Interactions Mediated by Cohesin Shape Circadian Gene Expression
Source: PLoS Genet. 2016 May 2;12(5):e1005992. doi: 10.1371/journal.pgen.1005992 (PMC4852938; doi:10.1371/journal.pgen.1005992)
Supplement: S2 Table — (XLSX) [file pgen.1005992.s008.xlsx]

## Sheet: CT6
Supplementary table 2. Enhancer interacting regions at CT6.
chromosome	peak start	peak end
chr11	97889853	97902550
chr11	97964887	97975161
chr11	97967789	97976782
chr11	97973278	97989828
chr11	97994629	98014464
chr11	97999316	98017661
chr11	98047652	98061305
chr11	98050516	98065798
chr11	98053859	98070022
chr11	98183621	98197042
chr11	98230877	98265277
chr11	98258979	98277285
chr11	98335410	98344024
chr11	98335952	98345587
chr11	98357907	98379536
chr11	98406109	98419604
chr11	98410505	98419731
chr11	98462581	98467108
chr11	98557256	98559867
chr11	98562149	98562917
chr11	98562923	98564377
chr11	98564919	98570179
chr11	98573878	98577026
chr11	98577032	98578916
chr11	98602420	98603695
chr11	98633686	98636938
chr11	98636944	98643154
chr11	98643160	98643709
chr11	98654989	98656016
chr11	98656022	98658558
chr11	98658564	98660917
chr11	98660923	98662566
chr11	98665035	98668105
chr11	98668111	98669388
chr11	98669394	98675324
chr11	98687083	98689078
chr11	98689084	98693428
chr11	98695817	98696222
chr11	98701671	98703334
chr11	98805485	98828199
chr11	98829293	98833619
chr11	98829642	98839218
chr11	98830639	98845980
chr11	98833625	98848224
chr11	98848230	98866687
chr11	98850369	98871645
chr11	98862793	98877729
chr11	98946852	98965728
chr11	100252908	100264309

## Sheet: CT18
Supplementary table 2. Enhancer interacting regions at CT18.
chromosome	peak start	peak end
chr11	98053859	98070022
chr11	98293374	98304748
chr11	98405789	98413408
chr11	98406109	98419604
chr11	98423032	98428820
chr11	98423281	98432691
chr11	98424751	98436097
chr11	98436103	98455009
chr11	98436771	98460315
chr11	98460321	98463959
chr11	98462581	98467108
chr11	98557256	98559867
chr11	98559873	98562143
chr11	98562149	98562917
chr11	98564919	98570179
chr11	98573878	98577026
chr11	98577032	98578916
chr11	98599392	98599862
chr11	98599914	98602414
chr11	98602420	98603695
chr11	98617269	98620556
chr11	98633686	98636938
chr11	98636944	98643154
chr11	98643160	98643709
chr11	98654989	98656016
chr11	98656022	98658558
chr11	98658564	98660917
chr11	98660923	98662566
chr11	98665035	98668105
chr11	98668111	98669388
chr11	98669394	98675324
chr11	98678226	98687077
chr11	98687083	98689078
chr11	98695817	98696222
chr11	98806724	98829287
chr11	98816510	98829636
chr11	98828205	98830633
chr11	98829293	98833619
chr11	98829642	98839218
chr11	98830639	98845980
chr11	98833625	98848224
chr11	98839224	98850363
chr11	98845986	98862787
chr11	98886455	98896739
chr11	98889210	98898022
chr11	98898595	98912278
chr11	98904536	98912821
chr11	98965734	98971666
chr11	99234065	99253937
chr11	99247787	99258850
chr11	100179670	100183392
