# Supplementary material for: Long-Range Chromosome Interactions Mediated by Cohesin Shape Circadian Gene Expression
Source: PLoS Genet. 2016 May 2;12(5):e1005992. doi: 10.1371/journal.pgen.1005992 (PMC4852938; doi:10.1371/journal.pgen.1005992)
Supplement: S3 Table — The 3rd and 4th columns show the regulatory potentials when we only incorporate cohesin-non-CTCF or cohesin-CTCF effect in background model. The JTK_cycle q value and circadian phases of genes in mouse liver are showed in 6th and 7th column respectively. In this study, we consider q < 0.01 as the criteria of COGs. (XLSX) [file pgen.1005992.s009.xlsx]

## Sheet: Bmal1 regulatory potentials
Supplementary table 3. Bmal1 regulatory potentials in cohesin/CTCF dependent model and background model. The 3rd and 4th columns show the regulatory potentials when we only incorporate cohesin-non-CTCF or cohesin-CTCF effect in background model. The JTK_cycle q value and circadian phase of genes in mouse liver are computed according to previous data (Hughes, 2009). In this study, we consider q<0.…
gene	cohesin/CTCF dependent model	cohesin-non-CTCF effect	cohesin-CTCF effect	background model	JTK q value	circadian phase
Xkr4	0.592156	0.533617	0.13231	0.113517	1	10.1389
Rp1	0.469884	0.530699	0.209583	0.253998	1	11.5972
Sox17	0.626649	0.66371	0.23503	0.2903	1	7.11806
Mrpl15	0.931365	0.849714	0.668554	0.381347	3.39531e-08	16
Lypla1	0.703513	0.737948	0.300163	0.374227	0.0111292	17
Tcea1	0.8716	0.747344	0.620812	0.348138	0.00652336	12.5
Rgs20	0.690615	0.651045	0.249737	0.274717	1	0.25
Atp6v1h	0.915081	0.842944	0.472861	0.272616	0.956178	9.5
Oprk1	0.355959	0.327594	0.110482	0.107564	1	6.97917
Rb1cc1	0.0744134	0.0682853	0.0696276	0.0640247	0.00194224	11
St18	0.148243	0.127057	0.0770982	0.0723707	1	5.125
Pcmtd1	0.746761	0.549317	0.250088	0.166102	0.00250335	8.5
Sntg1	0.282888	0.299346	0.219739	0.244426	0.728853	17
Rrs1	0.577157	0.616785	0.346971	0.41228	1	7.45833
Adhfe1	0.728843	0.823275	0.349072	0.414206	1	13.5
3110035E14Rik	0.884732	0.939477	0.373935	0.446422	1	4.79861
2610203C22Rik	0.980098	0.973328	0.682094	0.459963	1	1.28472
Mybl1	0.828878	0.873701	0.377145	0.452142	1	10.2431
1700034P13Rik	0.818314	0.704447	0.605988	0.435508	1	5.60417
Vcpip1	0.777168	0.70398	0.499416	0.435392	0.0552545	4.5
Sgk3	0.734738	0.633536	0.560931	0.423019	0.000139004	10.5
Snhg6	0.866056	0.895413	0.559939	0.388759	0.000328486	10.25
Cops5	0.422318	0.507062	0.253881	0.341193	0.0197696	12
Cspp1	0.42226	0.506712	0.253764	0.341076	1	3.5
Arfgef1	0.564608	0.548675	0.356893	0.272324	0.139472	9.75
Cpa6	0.229894	0.241683	0.132252	0.160791	1	8.63889
Prex2	0.791526	0.730361	0.214311	0.169546	0.000435065	16
A830018L16Rik	0.535602	0.631084	0.0924478	0.107739	1	1.74306
Sulf1	0.502568	0.611182	0.225166	0.256391	1	13.5
Slco5a1	0.337866	0.379538	0.372301	0.443971	1	9.13889
Prdm14	0.43154	0.430781	0.457395	0.551243	1	7.625
Ncoa2	0.704506	0.591222	0.834306	0.681569	0.000747394	7.5
Tram1	0.880822	0.931365	0.634411	0.722832	0.0396898	0
Lactb2	0.858702	0.934983	0.615034	0.707541	0.0261629	20.5
Eya1	0.270398	0.267422	0.200303	0.211159	1	9.65278
Msc	0.122388	0.121104	0.0975254	0.0916307	1	7.3125
Trpa1	0.109782	0.109957	0.0787323	0.073538	1	18.5
Terf1	0.0680518	0.076748	0.0403875	0.0484417	0.00230453	5.5
Gm106	0.071612	0.0800163	0.0442979	0.05492	1	3.3125
4930444P10Rik	0.157581	0.178417	0.0614568	0.0759309	1	9.51389
Rpl7	0.192775	0.179876	0.0905801	0.0768647	0.0453986	16.5
Rdh10	0.166102	0.179993	0.0686938	0.0769814	1	1.70833
Stau2	0.175266	0.206081	0.0549784	0.0710284	0.00250335	8.75
Ube2w	0.272324	0.243609	0.0919809	0.0692775	0.174942	14.5
Tceb1	0.327186	0.313295	0.0798996	0.0695109	1	1.74306
Tmem70	0.332088	0.314696	0.0809502	0.069686	1	14.5
Ly96	0.346621	0.320182	0.0855025	0.0701529	1	1.22917
Jph1	0.618128	0.768239	0.0703864	0.0947239	0.00703368	11.5
Gdap1	0.453484	0.555737	0.0650169	0.0869032	1	16.5
Pi15	0.249154	0.296078	0.0374694	0.0442395	1	5.29861
Crispld1	0.177425	0.208416	0.032275	0.0375277	0.838152	14.5
Crisp4	0.0724291	0.0811252	0.0248045	0.0259718	1	5.625
Defb41	0.0672931	0.076106	0.0221781	0.0233454	1	10.0972
Pkhd1	0.576339	0.675849	0.174974	0.203338	4.03968e-10	2
Il17a	0.392203	0.465974	0.187347	0.224291	1	5.98611
Mcm3	0.310377	0.28388	0.401132	0.24927	1	7.97222
6720483E21Rik	0.246177	0.289366	0.229193	0.275767	1	2.27778
Paqr8	0.246236	0.289425	0.22931	0.275943	1	15.5
Efhc1	0.63552	0.784814	0.252305	0.308684	1	4.79861
Tram2	0.798354	0.786448	0.601319	0.362437	0.0243555	9
Tmem14a	0.859636	0.92296	0.362612	0.420451	3.98245e-06	20
Gsta3	0.945722	0.987627	0.363254	0.420801	3.36196e-05	20
Khdc1a	0.414089	0.397981	0.293743	0.332847	1	9.42361
Khdc1b	0.402358	0.389109	0.27495	0.308801	1	9.3125
Kcnq5	0.16085	0.155189	0.105346	0.10307	1	15
Rims1	0.126357	0.147893	0.054278	0.0601144	0.603275	15.5
4933415F23Rik	0.200128	0.233454	0.0622738	0.0785573	1	10.7639
Ogfrl1	0.809268	0.84522	0.13838	0.116085	0.0159612	15.5
B3gat2	0.352224	0.42226	0.0688689	0.0933232	1	10.1181
Smap1	0.117427	0.137563	0.0611066	0.0803665	1	10.3125
1110058L19Rik	0.14194	0.130384	0.094899	0.0772149	1	14
Fam135a	0.108439	0.0990428	0.0952492	0.0756974	0.0017898	19
Col9a1	0.08702	0.0972919	0.0575464	0.0752889	1	5.79861
Col19a1	0.359052	0.432473	0.071612	0.0966499	0.091701	16
Lmbrd1	0.502801	0.613575	0.0779153	0.109256	0.131484	11.5
Bai3	0.192074	0.227151	0.0260301	0.0279561	1	7.45833
Phf3	0.61912	0.539162	0.353157	0.272032	0.156479	7
Ptp4a1	0.993522	0.987569	0.684195	0.331855	5.77803e-15	14
4931428L18Rik	0.600444	0.518735	0.325085	0.248745	0.475216	15.6667
4930521A18Rik	0.600327	0.518676	0.324968	0.248687	1	8.47222
Gm4850	0.580542	0.496615	0.299521	0.230419	1	6.8125
Khdrbs2	0.357243	0.351698	0.0953659	0.0772733	1	1.96528
Prim2	0.468017	0.436559	0.169721	0.179643	1	4.40278
1700001G17Rik	0.468075	0.436617	0.169779	0.179701	0.244193	17.25
Rab23	0.840201	0.687872	0.293802	0.183728	0.838152	20.5
Bag2	0.441286	0.392494	0.171238	0.18151	0.389703	17
Zfp451	0.53531	0.373526	0.276701	0.173164	0.00320642	11
Bend6	0.286857	0.219563	0.23217	0.166219	1	15
Dst	0.212501	0.234913	0.150344	0.165986	0.351194	13
Ccdc115	0.521478	0.520894	0.160325	0.177658	1	6.02083
Imp4	0.396113	0.393895	0.160266	0.1776	1	16.25
Ptpn18	0.237014	0.232987	0.158165	0.17404	0.219328	15.5
Prss39	0.143866	0.140948	0.156823	0.171764	0.99921	15
Cfc1	0.113225	0.114509	0.153496	0.167795	1	5.29861
Prss40	0.112058	0.1134	0.153671	0.167211	1	6.30556
Fam123c	0.110657	0.112525	0.152679	0.165811	0.9148	17
AA619741	0.0978172	0.101611	0.150928	0.163476	0.271655	20.5
Arhgef4	0.156823	0.183261	0.15513	0.168846	0.410414	15.5
Fam168b	0.268122	0.241216	0.298763	0.172698	0.0017898	3.5
Plekhb2	0.26427	0.242734	0.285864	0.17369	0.0184269	20
Uggt1	0.810085	0.64515	0.899848	0.727851	0.0396898	0
Neurl3	0.47327	0.494514	0.644333	0.723474	1	1.95833
Arid5a	0.712268	0.823509	0.639897	0.721431	0.9148	16
4632411B12Rik	0.934166	0.906268	0.888993	0.712677	0.0589938	8
Lman2l	0.935975	0.908311	0.885316	0.699953	0.0103187	22
Cnnm4	0.861679	0.831038	0.819657	0.696685	0.00860229	19
Cnnm3	0.530057	0.484592	0.59951	0.675908	0.000139004	1
Ankrd23	0.804657	0.8074	0.617486	0.665752	0.00106316	23.5
Ankrd39	0.672639	0.603537	0.623322	0.659741	5.58148e-09	22.75
Sema4c	0.496557	0.449165	0.57348	0.653438	1	4.47222
Fam178b	0.217462	0.199253	0.502393	0.582409	1	6.11111
Cox5b	0.180868	0.179001	0.498833	0.579491	0.091701	3.75
Actr1b	0.222073	0.188047	0.774133	0.572312	1	10.9167
4933424G06Rik	0.174507	0.188397	0.499066	0.57027	1	5.29861
Zap70	0.31598	0.376795	0.4679	0.551944	0.000104339	12.5
Tmem131	0.150811	0.128808	0.665285	0.475196	1	7
Inpp4a	0.892319	0.817322	0.760243	0.477588	0.664101	7
6330578E17Rik	0.726859	0.562916	0.656939	0.462647	0.333735	13.75
Unc50	0.732578	0.562799	0.669021	0.462531	0.0171719	7.5
4930594C11Rik	0.678067	0.627524	0.386191	0.448698	0.0280913	15.5
Mgat4a	0.696218	0.64585	0.382281	0.441345	0.801385	17
2010300C02Rik	0.508113	0.542197	0.36839	0.429964	1	8.48611
Tsga10	0.700654	0.601552	0.614101	0.447064	0.327629	20
Lipt1	0.713202	0.799055	0.374635	0.449165	0.00475394	19.5
Mitd1	0.895529	0.805883	0.70258	0.449691	1	0.576389
Mrpl30	0.887767	0.805591	0.677308	0.449574	0.231644	14.5
Lyg2	0.528832	0.554336	0.370842	0.442804	1	8.875
Lyg1	0.522528	0.551768	0.364597	0.437259	1	4.97222
Txndc9	0.530991	0.602428	0.361212	0.435041	0.165338	13.3333
Eif5b	0.5007	0.581884	0.361153	0.434925	0.0300596	4
Rev1	0.621688	0.705965	0.337574	0.403233	0.00320642	9
Aff3	0.248453	0.228902	0.240399	0.252889	1	16
Lonrf2	0.167853	0.162659	0.247228	0.257675	1	2.56944
Chst10	0.366639	0.35415	0.257325	0.272441	0.522866	15.5
Pdcl3	0.770223	0.658048	0.44257	0.301214	0.0261629	20
Npas2	0.207307	0.195751	0.317789	0.34773	5.31588e-08	1
Rpl31	0.196218	0.174682	0.386425	0.434691	0.522866	19
Tbc1d8	0.607564	0.526906	0.500467	0.509688	0.0424399	13
D1Bwg0212e	0.534318	0.558422	0.460079	0.536886	1	0.5
Rnf149	0.920275	0.877262	0.81207	0.558013	4.12391e-05	4
Creg2	0.652095	0.749737	0.485467	0.566768	1	10.4792
Rfx8	0.505486	0.589413	0.494631	0.565659	1	9.125
Map4k4	0.622447	0.674332	0.618945	0.581592	0.000522372	0.5
Il1r2	0.846796	0.858994	0.633244	0.642407	0.956178	19.5
Il1r1	0.999475	0.997374	0.957453	0.676374	0.156479	13.5
Il1rl2	0.60091	0.571203	0.593498	0.599685	1	8.13889
Il1rl1	0.583693	0.685012	0.50572	0.520602	1	15.5
Il18r1	0.435917	0.504261	0.486109	0.500409	1	2.25694
Il18rap	0.416949	0.481849	0.453718	0.457628	0.728853	16
Slc9a4	0.240107	0.272149	0.412455	0.406327	1	3.625
Slc9a2	0.175441	0.196451	0.354967	0.340434	1	14.5
Mfsd9	0.135345	0.14836	0.299346	0.285456	0.00888503	0
Tmem182	0.120696	0.126941	0.29351	0.278802	1	0.569444
2610017I09Rik	0.244776	0.287323	0.100444	0.11696	1	4.79861
Pou3f3	0.244893	0.288199	0.100735	0.117544	1	7.29861
2900092D14Rik	0.245477	0.289249	0.10091	0.117894	1	10.7431
Mrps9	0.591164	0.730886	0.117894	0.145092	2.73384e-05	8.5
Gpr45	0.420451	0.50572	0.118945	0.139781	1	5.47222
Tgfbrap1	0.319307	0.359636	0.1291	0.144975	0.147736	8.5
AI597479	0.319248	0.359577	0.129158	0.145033	1	2.22917
Fhl2	0.728551	0.716353	0.136979	0.150578	1	5.64583
Nck2	0.410004	0.391852	0.123205	0.140889	1	8.74306
1500015O10Rik	0.314112	0.334598	0.111241	0.147309	1	11.2639
Uxs1	0.537469	0.522295	0.187288	0.162309	1.04228e-06	20
Tpp2	0.753356	0.915431	0.127583	0.188047	0.0119373	8
1700029F09Rik	0.400782	0.484767	0.0962998	0.133477	1	11
Kdelc1	0.485526	0.478814	0.143107	0.130151	0.0197696	21
Bivm	0.370025	0.36518	0.144566	0.129917	1	4
Ercc5	0.301156	0.277285	0.1619	0.123439	0.00888503	4.5
4832428D23Rik	0.109373	0.127758	0.0820591	0.106572	1	10.5972
Gulp1	0.0531691	0.0583051	0.0552119	0.0652504	0.603275	20
Col3a1	0.0616902	0.0667678	0.0393954	0.0448815	2.73384e-05	4
Col5a2	0.100794	0.111474	0.0454068	0.0517684	1	6.42361
Wdr75	0.248278	0.27781	0.0615151	0.0757558	1	14.5
Slc40a1	0.463698	0.527898	0.0735964	0.089588	0.0197696	7.5
Dnahc7b	0.246586	0.291234	0.0638497	0.0796078	1	11.2639
Slc39a10	0.705206	0.871192	0.0901132	0.132777	6.66534e-05	19.5
Tmeff2	0.29351	0.343586	0.0893545	0.0848021	1	11.0833
Sdpr	0.242967	0.243551	0.145208	0.138672	0.0227242	21.5
Obfc2a	0.957336	0.904517	0.459087	0.19616	2.20167e-05	13
Myo1b	0.0443563	0.0440644	0.173865	0.173865	6.58024e-09	1.5
Stat4	0.0728376	0.0806583	0.179293	0.183378	1	5.625
Stat1	0.185012	0.214136	0.19114	0.200829	0.00555499	6.5
Gls	0.56525	0.679118	0.213552	0.225867	0.0119373	0
Nab1	0.876503	0.772733	0.442162	0.25248	1.18304e-06	9.5
Tmem194b	0.460254	0.421268	0.232053	0.235905	1	2.77083
Mfsd6	0.565659	0.446014	0.430898	0.229369	0.165338	3.5
Inpp1	0.559122	0.514883	0.210692	0.215653	1	10.7569
Hibch	0.87055	0.676374	0.472511	0.21221	0.00320642	11
1700019D03Rik	0.517392	0.467783	0.179643	0.176958	1	6.47222
1700019A02Rik	0.204272	0.183028	0.138146	0.1284	1	4.97222
Pms1	0.117836	0.107914	0.130734	0.114451	0.257768	4
Ormdl1	0.118186	0.107856	0.131084	0.114392	0.0484669	6
Asnsd1	0.0794327	0.0738298	0.11947	0.109315	1	10.0694
Dnahc7a	0.0811252	0.0758142	0.117136	0.108323	1	5.51389
Stk17b	0.107039	0.0867865	0.200595	0.116202	0.156479	12.5
Hecw2	0.291117	0.280553	0.201004	0.209	1	18.5
Ccdc150	0.303549	0.294444	0.219914	0.227676	0.9148	19.5
Gtf3c3	0.876561	0.781779	0.594024	0.330571	1	1.22917
Pgap1	0.952609	0.929263	0.652854	0.414439	2.14664e-09	9.5
Ankrd44	0.337224	0.323917	0.374227	0.44222	0.0322029	4.75
Sf3b1	0.854908	0.762986	0.687055	0.494747	1.25608e-05	8.5
Coq10b	0.859869	0.778394	0.693125	0.507879	7.58735e-14	12.5
Hspd1	0.9201	0.903934	0.656006	0.514474	0.00320642	18
Hspe1	0.928621	0.903992	0.690849	0.514533	2.14226e-07	19.5
Rftn2	0.588246	0.654838	0.386016	0.494397	1	7.45833
Mars2	0.522645	0.609023	0.382106	0.489961	1	4.26389
Boll	0.299113	0.34236	0.31849	0.409537	0.000153102	17.75
Plcl1	0.632894	0.752597	0.300455	0.389226	1	8.29861
Hsfy2	0.451266	0.55206	0.0811252	0.098109	1	6.63889
Satb2	0.425353	0.434983	0.11696	0.100677	1	4.59722
9130024F11Rik	0.432473	0.434925	0.121513	0.100735	1	3.38889
4930558J18Rik	0.453368	0.403292	0.230419	0.144858	1	5.29861
1700066M21Rik	0.459612	0.403233	0.238765	0.144917	0.219328	20.5
9430016H08Rik	0.283063	0.338216	0.123614	0.146259	0.00759982	6
1110034B05Rik	0.282946	0.338158	0.123672	0.146317	2.20167e-05	3.5
Spats2l	0.701471	0.650578	0.367048	0.20579	1	4.625
Kctd18	0.298354	0.346095	0.229077	0.235672	0.370174	3.5
Sgol2	0.311719	0.352691	0.234446	0.238123	1	7.97222
Aox1	0.394596	0.315104	0.48074	0.249562	0.000168035	4.25
Aox3	0.60628	0.570445	0.280903	0.276526	1.07641e-07	5.5
Aox4	0.604296	0.567585	0.307459	0.301156	1	8.58333
Bzw1	0.842769	0.69651	0.632427	0.354208	0.103712	14.5
Clk1	0.456753	0.416015	0.37376	0.359753	0.548327	5.5
Ppil3	0.451442	0.410996	0.379479	0.364422	1	0
Nif3l1	0.450508	0.410646	0.380005	0.36518	0.103712	19.5
Fam126b	0.8552	0.696043	0.725983	0.415198	2.48965e-06	11
Ndufb3	0.840142	0.696335	0.681394	0.415315	1	8.47222
Als2cr12	0.427629	0.385608	0.458095	0.455819	0.0261629	18
Cflar	0.39051	0.303198	0.642991	0.462472	0.00151389	2.5
Casp8	0.346679	0.305474	0.494047	0.500992	0.453067	10.5
Trak2	0.910529	0.772441	0.898856	0.60342	0.000973304	12
Stradb	0.911871	0.772324	0.901482	0.603537	0.000328486	8
Als2cr11	0.919342	0.953192	0.65192	0.668028	1	15
Als2cr4	0.840259	0.860511	0.658982	0.674332	1	12.5
Mpp4	0.809502	0.843878	0.661025	0.678592	0.0424399	20.5
Als2	0.786623	0.839442	0.654371	0.673806	0.00513692	22
Fzd7	0.916832	0.774075	0.902708	0.601319	1	0
Sumo1	0.15869	0.14871	0.44934	0.441578	2.14226e-07	14.5
Nop58	0.15764	0.147018	0.440411	0.43154	0.0261629	16.5
Bmpr2	0.0948407	0.074822	0.643049	0.371717	0.333735	8
Fam117b	0.0613984	0.0578382	0.30991	0.290475	1	9
Ica1l	0.0553869	0.0550368	0.259251	0.24431	1	4.78472
Carf	0.063908	0.0646084	0.245594	0.233512	1	2.41667
Wdr12	0.0639664	0.0646667	0.245477	0.233396	0.156479	15.5
Nbeal1	0.0820007	0.0817089	0.225458	0.218455	0.633849	9.5
Cyp20a1	0.134236	0.112642	0.3866	0.211334	0.4314	1
Abi2	0.142232	0.146551	0.203222	0.213085	0.875087	5
Raph1	0.566126	0.60091	0.212735	0.233162	0.195617	4.5
Cd28	0.65408	0.635695	0.199603	0.22254	1	2.28472
Ctla4	0.419575	0.469067	0.174565	0.20007	1	2.29861
Icos	0.240166	0.26427	0.156648	0.174157	0.664101	18
Pard3b	0.0644333	0.0560289	0.123731	0.0659507	0.57552	4
Nrp2	0.460546	0.539279	0.165869	0.183845	0.664101	11.5
Ino80d	0.21005	0.173748	0.165752	0.130676	0.139472	8
Ndufs1	0.111824	0.107681	0.116027	0.122797	0.286017	13.5
Eef1b2	0.111766	0.107622	0.115968	0.122738	1	3.97222
Gpr1	0.0864947	0.0842185	0.11375	0.121221	0.165338	16
Zdbf2	0.091047	0.0931481	0.110132	0.115968	1	6.3125
Adam23	0.115618	0.122038	0.10663	0.112933	1	0
Mdh1b	0.288549	0.30921	0.123789	0.13552	1	7.79861
Fastkd2	0.288666	0.309385	0.123906	0.135637	0.351194	6.5
4933402D24Rik	0.382689	0.413038	0.128691	0.142057	1	3.98611
Klf7	0.892028	0.871834	0.377495	0.222423	0.0453986	3
Creb1	0.374052	0.297362	0.452901	0.25499	0.0976248	20
2810408I11Rik	0.369207	0.319423	0.474962	0.321291	5.31588e-08	17.5
Ccnyl1	0.342944	0.319598	0.398739	0.321641	0.107618	12.75
Fzd5	0.666978	0.641823	0.297362	0.345103	0.00164855	2
Plekhm3	0.65513	0.567818	0.231878	0.289891	1	2.125
Crygd	0.386191	0.423836	0.220205	0.287382	0.838152	18
Crygb	0.387942	0.427979	0.218863	0.288432	0.00555499	16.5
Cryga	0.389051	0.432707	0.218513	0.291876	1	6.63889
D630023F18Rik	0.464165	0.552469	0.220789	0.29742	0.000299875	16
Idh1	0.603887	0.748162	0.221431	0.306525	0.195617	15.5
Pikfyve	0.603654	0.747986	0.221373	0.306233	0.410414	4.5
Pth2r	0.476713	0.582293	0.197911	0.264212	1	5.02083
Crygf	0.508521	0.482433	0.159041	0.166453	1	6.29861
Mtap2	0.532567	0.488035	0.174332	0.175266	1	19
1110028C15Rik	0.621046	0.448523	0.511264	0.306642	0.000104339	7
Acadl	0.899381	0.811603	0.600152	0.334364	0.00555499	11.5
Myl1	0.633185	0.651453	0.331388	0.359519	1	10.7778
Lancl1	0.927688	0.897164	0.630151	0.394829	0.603275	15.5
Cps1	0.948173	0.981032	0.422377	0.407961	1	3
Erbb4	0.187347	0.219972	0.0371192	0.0413797	1	9.63889
Ikzf2	0.0533442	0.0590638	0.0270807	0.0278977	0.351194	15.5
Spag16	0.0919225	0.103654	0.0272557	0.0276643	1	21
Vwc2l	0.346095	0.409887	0.104004	0.100619	1	9.63889
Bard1	0.574764	0.488269	0.394362	0.205206	1	2.14583
Abca12	0.469534	0.444847	0.328528	0.323392	0.838152	15
Atic	0.901833	0.778919	0.747461	0.424653	0.0192312	19.5
Fn1	0.883857	0.754815	0.780787	0.488444	0.0212016	3
4933417E11Rik	0.939886	0.925878	0.791993	0.646667	1	2.45833
Mreg	0.369849	0.423019	0.582935	0.623147	4.48309e-15	0.75
Pecr	0.271915	0.304832	0.594724	0.616669	0.271655	2.25
Tmem169	0.272032	0.304949	0.595424	0.61661	1	3.78472
Xrcc5	0.41012	0.471869	0.575639	0.616085	1	9.72917
March4	0.736956	0.870258	0.616669	0.644216	1	9.16667
Smarcal1	0.720264	0.776585	0.630326	0.650344	0.0243555	0.5
Rpl37a	0.740633	0.7746	0.679818	0.686355	1	4.41667
Igfbp2	0.996498	0.994105	0.924419	0.711626	0.00703368	6.25
Igfbp5	0.913213	0.945722	0.704272	0.693125	0.633849	16.5
Tnp1	0.551535	0.471285	0.620287	0.615385	1	6.625
6030407O03Rik	0.553986	0.509688	0.748979	0.779736	1	7.45833
Tns1	0.767538	0.724816	0.783588	0.840376	1	10.0694
Cxcr2	0.464573	0.40049	0.769056	0.832614	1	15.5
Arpc2	0.175207	0.131785	0.971168	0.814638	0.333735	13
Aamp	0.144391	0.128283	0.90551	0.80921	0.0043975	11.5
Pnkd	0.166511	0.158982	0.882981	0.809093	2.14664e-09	23
Tmbim1	0.232345	0.197619	0.942979	0.808801	0.00347282	4.5
Slc11a1	0.514649	0.601261	0.72184	0.812478	0.0472549	20
Ctdsp1	0.74431	0.752889	0.876853	0.814929	0.00347282	4
Vil1	0.569686	0.648068	0.686296	0.809151	1	8.27083
Rqcd1	0.268997	0.308218	0.644566	0.775476	0.956178	3.5
Plcd4	0.266254	0.304599	0.634353	0.768239	0.475216	16
Usp37	0.266079	0.304424	0.633886	0.76783	1	3.5
Zfp142	0.323801	0.301331	0.848021	0.76176	0.244193	1.5
Bcs1l	0.338917	0.301214	0.885141	0.761644	0.257768	0
Rnf25	0.262577	0.300339	0.61912	0.760476	1	2.5
Stk36	0.262461	0.30028	0.619062	0.760418	1	4.625
Ttll4	0.254465	0.299521	0.609548	0.760593	1	9.63889
Cyp27a1	0.544415	0.659974	0.607506	0.767013	1	0.743056
Prkag3	0.249971	0.276001	0.687697	0.769931	1	9.15278
Wnt6	0.380121	0.459904	0.605346	0.772382	1	1.54861
Wnt10a	0.658107	0.81989	0.601494	0.773141	1	4.65278
Cdk5r2	0.491712	0.601144	0.590172	0.760126	1	10.2639
Fev	0.366231	0.441403	0.583693	0.754523	1	7.63889
Cryba2	0.364305	0.438718	0.582876	0.753706	1	3.29861
Ccdc108	0.233687	0.251021	0.58025	0.750204	1	6.32639
Ihh	0.379479	0.417999	0.580191	0.749679	1	10.125
Nhej1	0.572021	0.521594	0.570036	0.729777	1	2.28472
Slc23a3	0.721665	0.677834	0.569453	0.728493	1	11.4236
1810031K17Rik	0.812303	0.683145	0.776643	0.726976	0.000247272	7
Fam134a	0.792459	0.675966	0.729602	0.726917	0.18507	7
Zfand2b	0.952492	0.879654	0.890452	0.723124	0.0111292	7
Abcb6	0.943563	0.883565	0.85485	0.722073	1	10
Atg9a	0.97041	0.934166	0.902066	0.719505	1	7
Ankzf1	0.975429	0.934224	0.922201	0.719388	0.00364358	4.5
Glb1l	0.961597	0.938018	0.850006	0.715245	1	7.45833
Stk16	0.960079	0.938076	0.844053	0.715186	0.875087	20
Tuba4a	0.846329	0.823742	0.710634	0.712852	8.63046e-12	0.5
Dnajb2	0.856484	0.767713	0.860044	0.704564	0.156479	20.5
Ptprn	0.5492	0.609723	0.536477	0.687697	0.838152	15.5
Resp18	0.549259	0.611766	0.527314	0.677367	1	8.46528
Dnpep	0.61661	0.743026	0.506829	0.655189	0.286017	17
Des	0.349247	0.406735	0.48039	0.623205	1	3.125
Speg	0.269756	0.312186	0.472044	0.613167	1	10.7569
Gmppa	0.191782	0.197677	0.441987	0.574238	1	6.40278
Accn4	0.228318	0.231411	0.433641	0.566301	1	6.125
Chpf	0.482608	0.37376	0.700479	0.549376	0.475216	17
Tmem198	0.487452	0.373818	0.711509	0.549259	1	10.5833
Obsl1	0.647309	0.658574	0.409887	0.532333	0.286017	19
Inha	0.647485	0.659216	0.409653	0.532042	1	8.49306
Slc4a3	0.65869	0.6783	0.391969	0.509805	1	13
Epha4	0.0640831	0.0517101	0.0800163	0.041263	1	5.45833
Pax3	0.288491	0.269698	0.13301	0.111358	1	8.42361
Sgpp2	0.314054	0.295436	0.161725	0.139547	1	15.5
Farsb	0.751547	0.585561	0.392494	0.202755	0.0128527	21
Acsl3	0.830979	0.643516	0.415548	0.18723	0.0043975	18.25
Utp14b	0.830979	0.643516	0.415548	0.18723	0.389703	19.5
Kcne4	0.221548	0.200945	0.161375	0.140481	1	5.98611
Scg2	0.16511	0.154663	0.0994514	0.0859111	1	5.47222
Ap1s3	0.403058	0.373993	0.110832	0.0991596	0.195617	21.75
Wdfy1	0.850589	0.705848	0.224583	0.111241	0.0552545	8
Mrpl44	0.866173	0.694467	0.249037	0.10984	3.98245e-06	2.5
Serpine2	0.405218	0.301039	0.189098	0.102311	2.78153e-07	20.5
Fam124b	0.330279	0.382631	0.0946072	0.101319	0.941504	16.5
Cul3	0.73859	0.73468	0.174507	0.119353	6.26987e-05	7.5
Dock10	0.124081	0.133886	0.0811836	0.0846854	1	2.08333
Irs1	0.873293	0.913097	0.57027	0.563266	2.19214e-08	1.5
Rhbdd1	0.693825	0.730653	0.441403	0.538578	7.72424e-05	5.25
Col4a4	0.205848	0.201529	0.268997	0.308159	0.165338	17
Col4a3	0.20579	0.201412	0.268939	0.307926	0.801385	15.5
Mff	0.146142	0.144741	0.210575	0.232228	0.0345251	10.5
Tm4sf20	0.111883	0.112817	0.195751	0.214719	1	1.27778
Agfg1	0.0596475	0.0592973	0.177892	0.190849	0.0976248	5.5
Slc19a3	0.0330921	0.0331505	0.134178	0.134236	1	2.70833
Ccl20	0.0256216	0.024571	0.119937	0.118945	0.44521	19.5
Wdr69	0.0240458	0.0234038	0.113867	0.11305	1	2.9375
Sphkap	0.0294152	0.0276059	0.0943738	0.0919225	1	9.96528
Pid1	0.592681	0.425528	0.256332	0.187697	8.19795e-13	1
Dner	0.605813	0.505661	0.376094	0.28353	1	8.8125
Trip12	0.334598	0.287207	0.385316	0.324851	0.0589938	4.5
Fbxo36	0.266021	0.23789	0.361679	0.325143	0.57552	15
Slc16a14	0.647134	0.806175	0.214544	0.349597	1	9.40972
Gm7609	0.799872	0.952375	0.214136	0.368507	1	5.76389
Sp100	0.0157581	0.0161667	0.150753	0.179409	1	3.93056
A630001G21Rik	0.0159916	0.0163418	0.172931	0.211217	1	8.15278
Cab39	0.017334	0.0174507	0.268647	0.23468	0.603275	7.5
Itm2c	0.0255048	0.0242792	0.420509	0.290008	0.0453986	2
4933407L21Rik	0.0259134	0.0278977	0.239932	0.313879	1	2.8125
Spata3	0.0490253	0.0539279	0.284989	0.386366	0.801385	15.5
2810459M11Rik	0.07097	0.0647251	0.555212	0.409653	3.98245e-06	4
Psmd1	0.105346	0.123147	0.317264	0.430781	0.000973304	3
Htr2b	0.108848	0.126882	0.348547	0.477297	1	10.7917
Armc9	0.14159	0.165227	0.377378	0.517276	2.78153e-07	1
B3gnt7	0.424711	0.517801	0.500175	0.66867	1	20
Ncl	0.733862	0.898156	0.543948	0.722949	4.20352e-07	11
C130036L24Rik	0.733804	0.898097	0.544064	0.723065	1	7.53472
Nmur1	0.439711	0.536827	0.564783	0.742033	1	15.5
1700019O17Rik	0.45897	0.478464	0.59665	0.764153	1	7.47917
Pde6d	0.689331	0.835357	0.668145	0.819949	0.0809758	20.5
Cops7b	0.815046	0.836232	0.904226	0.820474	1	1.5
Nppc	0.395704	0.417883	0.675149	0.824209	1	10.7986
Dis3l2	0.98751	0.983833	0.967958	0.82917	1	10.5
Alppl2	0.417241	0.355784	0.713085	0.783063	1	16.5
Alpi	0.320124	0.274075	0.7097	0.778802	1	8.81944
Akp3	0.313003	0.269289	0.705089	0.773725	1	2.95833
Ecel1	0.30635	0.26357	0.699603	0.767422	0.825379	6.25
Chrnd	0.147601	0.1284	0.69651	0.761702	1	6.125
Chrng	0.146025	0.127407	0.695576	0.759601	1	4.29861
Eif4e2	0.120579	0.110249	0.695109	0.759076	0.0138321	10
Efhd1	0.148769	0.151161	0.695634	0.758434	1	2.125
Gigyf2	0.246994	0.255048	0.701179	0.764387	0.000721307	19.5
Kcnj13	0.433991	0.4515	0.717637	0.780728	1	5.47222
3110079O15Rik	0.800922	0.841076	0.839442	0.808743	0.956178	16
Ngef	0.984592	0.976013	0.971519	0.84913	2.45459e-05	12
Neu2	0.984417	0.976071	0.971402	0.849189	1.07641e-07	19.5
Inpp5d	0.820357	0.869558	0.787148	0.849714	1	0.958333
Atg16l1	0.329053	0.301623	0.810902	0.869908	0.18113	8
Sag	0.397572	0.348255	0.830162	0.884032	1	3.60417
Dgkd	0.517334	0.3545	0.9679	0.900198	0.0184269	7.5
Usp40	0.994631	0.985934	0.993405	0.949632	0.0280913	2
Dnajb3	0.986109	0.997257	0.920334	0.980915	1	6.29861
Heatr7b1	0.991887	0.997607	0.949457	0.982257	1	8.29861
Hjurp	0.953893	0.973094	0.974378	0.984183	1.42654e-07	4
Trpm8	0.795669	0.910179	0.915081	0.980974	1	4.125
Spp2	0.946714	0.885374	0.993522	0.951908	0.728853	14.5
Glrp1	0.16441	0.154488	0.82952	0.901249	1	8.65972
Sh3bp4	0.856951	0.775009	0.883857	0.617661	1	16
Agap1	0.913622	0.886892	0.83775	0.578966	0.664101	16.75
4933400F21Rik	0.506362	0.442395	0.50356	0.525505	0.333735	6.5
Gbx2	0.876094	0.882222	0.462531	0.464048	1	10.7917
Asb18	0.441111	0.369849	0.425353	0.422668	1	2.95833
Iqca	0.18653	0.159858	0.376678	0.375744	0.0227242	15
Cxcr7	0.11235	0.0977588	0.366173	0.366931	0.0589938	2.5
Cops8	0.138672	0.146784	0.396288	0.451792	1	1.875
Col6a3	0.265379	0.285106	0.519143	0.62233	2.45459e-05	3.5
Mlph	0.471752	0.515525	0.569861	0.680518	1	5.45833
Rab17	0.888	0.895296	0.875277	0.728376	5.09119e-05	4.5
Lrrfip1	0.730944	0.813762	0.631551	0.743376	1	0.729167
Rbm44	0.760243	0.778627	0.669604	0.795553	1	4.125
Ramp1	0.660558	0.67369	0.668028	0.801447	1	20
Ube2f	0.741742	0.875744	0.672289	0.818606	6.14636e-08	18.5
Scly	0.880997	0.874927	0.938777	0.82275	0.0322029	3
Klhl30	0.541788	0.547333	0.673048	0.82596	1	8.13889
Ilkap	0.791584	0.82491	0.677016	0.831972	1	6
Hes6	0.894187	0.829987	0.902942	0.834948	4.78455e-07	17.25
Per2	0.846095	0.914673	0.790125	0.833256	4.03968e-10	14.5
Traf3ip1	0.673223	0.565951	0.910529	0.808684	1	9.54167
Asb1	0.510856	0.444438	0.858819	0.773666	0.271655	15
Twist2	0.46364	0.514999	0.484183	0.619645	1	9.29861
Hdac4	0.10984	0.104296	0.380413	0.42833	1	18.5
Ndufa10	0.108614	0.100035	0.285806	0.347613	1	20
Myeov2	0.313937	0.224816	0.550835	0.371192	1	21.5
Otos	0.315863	0.288899	0.30419	0.374052	1	4.13194
Gpc1	0.402416	0.368741	0.331271	0.423077	1	16
Dusp28	0.334423	0.317206	0.348021	0.452959	0.00555499	5.75
Rnpepl1	0.553694	0.533442	0.34913	0.454652	0.0322029	9
Capn10	0.818956	0.719622	0.568811	0.466032	1	16
Gpr35	0.518209	0.570737	0.357009	0.474904	0.728853	19.5
Aqp12	0.517567	0.57418	0.360219	0.483483	0.131484	16.5
Kif1a	0.497374	0.5799	0.342885	0.457161	1	1.11806
Agxt	0.688222	0.608614	0.387067	0.441228	9.5957e-13	5.5
2310007B03Rik	0.899206	0.798938	0.601844	0.428446	1	6.8125
Sned1	0.473853	0.432357	0.291526	0.380763	1	4
Mterfd2	0.476888	0.329812	0.521536	0.34236	0.0017898	4.5
Pask	0.34808	0.324092	0.253181	0.326777	1	4.29861
Ppp1r7	0.279269	0.263628	0.252772	0.326369	0.0119373	4.5
Hdlbp	0.576631	0.530057	0.320182	0.2746	0.301042	21.5
Sept2	0.588771	0.529824	0.336115	0.274542	1	0.104167
Farp2	0.521303	0.392261	0.476771	0.259659	0.110157	8
Stk25	0.432532	0.354967	0.325201	0.222773	0.165338	7
Bok	0.273375	0.247286	0.298879	0.21256	1.53238e-06	1
Thap4	0.687405	0.655305	0.274775	0.19972	3.54251e-06	5.5
Atg4b	0.704155	0.655539	0.296136	0.199603	0.156479	20.5
Dtymk	0.564025	0.690148	0.152154	0.193884	0.103712	20.1667
Ing5	0.427396	0.521945	0.151512	0.193417	1	7.875
D2hgdh	0.419108	0.510389	0.145675	0.185362	0.0006835	7
Gal3st2	0.405743	0.490837	0.137096	0.170655	1	13.5
Pdcd1	0.273841	0.327361	0.0966499	0.114101	1	4.79861
4930440C22Rik	0.10237	0.118828	0.0360686	0.0361854	1	9.13889
Fam174a	0.0917474	0.0861445	0.023929	0.0201938	0.00555499	12
St8sia4	0.0530524	0.0582468	0.014124	0.014766	1	9.58333
Slco4c1	5.83635e-05	5.83635e-05	5.83635e-05	5.83635e-05	1	7.45139
Slco6b1	5.83635e-05	5.83635e-05	5.83635e-05	5.83635e-05	1	5.13889
Slco6c1	5.83635e-05	5.83635e-05	5.83635e-05	5.83635e-05	1	10.7986
D1Ertd622e	0.0290067	0.0269639	0.0214194	0.0180343	8.5641e-05	12.5
Ppip5k2	0.0340843	0.0370608	0.0185012	0.0190265	0.9148	16.5
Gin1	0.0341426	0.0371192	0.0185596	0.0190849	0.0345251	13.75
B230216N24Rik	0.0783238	0.088479	0.0210109	0.022003	1	3.24306
Pam	0.120988	0.11305	0.0263803	0.0227618	0.0453986	4.75
1810006J02Rik	0.100035	0.114976	0.0222365	0.0234038	1	10.2986
Slco6d1	0.24927	0.292693	0.0278977	0.0288899	1	10.6389
Cdh20	0.390218	0.395062	0.230944	0.21647	1	4.97222
Rnf152	0.840784	0.78423	0.519202	0.395529	6.17689e-07	7
Pign	0.581534	0.696743	0.447881	0.488853	0.165338	3.5
2310035C23Rik	0.581417	0.696568	0.448056	0.488969	5.70757e-12	2.5
Tnfrsf11a	0.421501	0.41584	0.488094	0.533501	0.123896	16.5
Zcchc2	0.98074	0.961714	0.90621	0.620112	1	22.5
Phlpp1	0.831154	0.749854	0.701412	0.569277	0.000126304	4
Bcl2	0.509455	0.564842	0.329228	0.350823	0.207354	1
Kdsr	0.915373	0.784289	0.63943	0.338216	4.58146e-05	12
Vps4b	0.777869	0.762402	0.301564	0.314462	1.17467e-10	6.5
Serpinb5	0.609315	0.544298	0.272091	0.279153	0.000139004	15.25
Serpinb12	0.338216	0.299988	0.245127	0.248395	1	9.625
Serpinb3a	0.307984	0.275184	0.208708	0.214778	1	9.29861
Serpinb11	0.211509	0.19114	0.168962	0.171063	1	9.31944
Serpinb7	0.20719	0.188631	0.167386	0.171472	1	5.08333
Serpinb2	0.201821	0.192833	0.169546	0.177016	1	7.5
Serpinb8	0.300047	0.306116	0.174098	0.187639	1	9.08333
Cdh7	0.378312	0.457686	0.0318665	0.0370608	1	3.27083
Dsel	0.40907	0.496965	0.0587137	0.0768063	1	3.79861
Tsn	0.346037	0.414848	0.176666	0.195401	0.000126304	5
Mki67ip	0.454535	0.557196	0.18011	0.199311	0.0103187	16.5
Clasp1	0.343761	0.315513	0.354091	0.209817	1	0.951389
Gli2	0.160208	0.184137	0.39979	0.453893	1	7.29861
Ralb	0.963173	0.926345	0.874227	0.648827	1	5.74306
Tmem185b	0.969359	0.92582	0.904926	0.651979	0.0630456	7.5
Epb4.1l5	0.808159	0.713027	0.840843	0.660616	0.00138676	11.5
Ptpn4	0.87481	0.848372	0.799346	0.659041	1	8.79167
Tmem177	0.831913	0.810669	0.836699	0.659391	0.00759982	1
Gm101	0.340784	0.350064	0.585678	0.661083	1	10.3125
Sctr	0.313879	0.314404	0.588071	0.662367	0.131484	19
Tmem37	0.721431	0.548558	0.86162	0.673398	5.58148e-09	18.5
Dbi	0.988794	0.984592	0.894654	0.686705	0.000973304	3.5
3110009E18Rik	0.9843	0.98465	0.864889	0.686646	0.091701	18
Steap3	0.844345	0.71682	0.823275	0.622797	0.0103187	2.5
C1ql2	0.201121	0.186471	0.49714	0.577682	1	8.70833
Marco	0.150344	0.162892	0.409128	0.491946	0.286017	15.5
En1	0.362612	0.43615	0.369324	0.456169	1	0.590278
Insig2	0.745594	0.673631	0.417824	0.33273	2.71703e-16	0.5
Ccdc93	0.253006	0.294736	0.199136	0.284931	0.231644	6.5
Htr5b	0.405393	0.489553	0.177717	0.249037	1	3.45833
Ddx18	0.551243	0.671005	0.171472	0.239524	1	19.5
Dpp10	0.169254	0.196743	0.0323917	0.034843	1	9.4375
Actr3	0.854266	0.757967	0.332263	0.159566	0.00555499	7.5
Slc35f5	0.713552	0.588071	0.225925	0.164643	0.000273712	5.25
Gpr39	0.171122	0.171589	0.134586	0.142757	0.244193	22.5
Lypd1	0.21542	0.240749	0.1134	0.125073	0.067149	16.75
Nckap5	0.6298	0.737656	0.132602	0.156297	1	8.3125
Mgat5	0.10628	0.118361	0.0899381	0.0941987	0.00295002	1.5
2900009J06Rik	0.322283	0.243376	0.176608	0.102486	0.00151389	20
Ccnt2	0.316855	0.243434	0.171822	0.102545	1	14.5
Rab3gap1	0.351932	0.337166	0.11305	0.115385	0.00821488	5.5
Zranb3	0.831972	0.707657	0.29316	0.168204	1	7.8125
R3hdm1	0.823976	0.708183	0.280145	0.16867	0.9148	4.5
Ubxn4	0.458679	0.435742	0.165577	0.180577	0.0128527	0.333333
Lct	0.495915	0.465157	0.173982	0.194292	1	5.8125
Mcm6	0.503443	0.471927	0.177016	0.198494	1	2.78472
Dars	0.890627	0.811778	0.355375	0.2104	0.195617	12.5
Cxcr4	0.644741	0.674215	0.170947	0.211042	1	10.4653
Thsd7b	0.601261	0.745885	0.156414	0.215478	1	15
Daf2	0.245127	0.259834	0.350531	0.391269	1	9.28472
Cd55	0.252014	0.267071	0.375102	0.420567	0.0809758	19.5
Zp3r	0.630676	0.686238	0.489144	0.567643	1	3.11111
C4bp	0.890335	0.888993	0.807692	0.591631	0.728853	21
Yod1	0.926929	0.925178	0.820882	0.626415	0.0322029	13
Pfkfb2	0.84236	0.921618	0.566476	0.630676	0.0345251	17.5
AA986860	0.86839	0.920217	0.647485	0.63196	0.548327	16
Fcamr	0.768647	0.727851	0.644858	0.658165	1	9.48611
Pigr	0.943971	0.889576	0.879888	0.667912	0.0017898	5.5
Faim3	0.843119	0.873877	0.60949	0.673631	1	5.56944
Il24	0.566067	0.510272	0.614976	0.679001	1	4.125
Il20	0.55562	0.497665	0.62163	0.68618	1	16
Il10	0.474904	0.428972	0.660149	0.726684	1	8.29861
Mapkapk2	0.956928	0.925353	0.9201	0.757558	0.244193	3
Dyrk3	0.728902	0.761994	0.699019	0.765904	1	11.1042
Rassf5	0.924711	0.885432	0.925178	0.76141	0.244193	7
Ikbke	0.57167	0.546457	0.744776	0.753006	1	1.85417
Srgap2	0.235847	0.189506	0.813062	0.705381	0.4314	7
Fam72a	0.252072	0.189565	0.873993	0.705498	1	11.1319
Avpr1b	0.409712	0.373293	0.657173	0.709992	1	16.75
Ctse	0.825201	0.854208	0.660616	0.712793	1	14
5430435G22Rik	0.702813	0.652154	0.661784	0.71361	1	9.15278
Pm20d1	0.897981	0.797887	0.920275	0.730769	0.333735	3.5
Slc41a1	0.933582	0.880238	0.918408	0.734563	0.750305	9
Rab7l1	0.553052	0.508579	0.677483	0.731353	0.57552	21.5
Nucks1	0.467316	0.364188	0.837691	0.732462	1.97639e-06	19.5
Slc45a3	0.693066	0.507412	0.908078	0.737364	1.4385e-12	20.5
Elk4	0.666803	0.538637	0.855317	0.742092	0.00230453	7
Mfsd4	0.706023	0.785281	0.679993	0.741625	0.838152	18.5
Cdk18	0.785514	0.698903	0.791292	0.740691	0.0111292	12
Lemd1	0.217696	0.192775	0.668262	0.729835	1	10.9306
Klhdc8a	0.733571	0.543189	0.893487	0.728843	0.00513692	23
Nuak2	0.954827	0.904284	0.922377	0.729952	1	1.88889
Tmcc2	0.444788	0.4672	0.646667	0.719447	1	6.3125
Dstyk	0.398973	0.444029	0.641298	0.716937	0.0655249	3.5
Rbbp5	0.556379	0.622622	0.636104	0.715887	0.000104339	1.5
Tmem81	0.552527	0.616377	0.633536	0.712501	0.99921	18
Cntn2	0.684779	0.678476	0.631493	0.710517	0.9148	21.5
Nfasc	0.285456	0.273841	0.635403	0.723824	1	2.95833
Lrrn2	0.162367	0.156531	0.672231	0.766955	1	3.13889
Mdm4	0.138847	0.128049	0.742092	0.847846	0.466951	16.5
Ppp1r15b	0.953484	0.911813	0.968951	0.904517	0.0976248	18.5
Plekha6	0.845512	0.918641	0.838917	0.943212	0.0517958	7
Golt1a	0.554511	0.571262	0.846971	0.95185	0.301042	16.5
Etnk2	0.988969	0.988969	0.980215	0.96078	5.64543e-11	12
Sox13	0.845103	0.76036	0.991187	0.947531	1	3.3125
Snrpe	0.725458	0.793977	0.811311	0.922552	0.286017	12
Zbed6	0.924886	0.97397	0.830337	0.919167	0.633849	3.5
Zc3h11a	0.928855	0.974145	0.840959	0.91905	0.00513692	4
Lax1	0.926053	0.974787	0.823567	0.916307	1	19
Atp2b4	0.788491	0.845629	0.791059	0.901307	1	12.5
Optc	0.743492	0.834073	0.767422	0.876853	1	10.2986
Prelp	0.602019	0.62338	0.786915	0.87411	0.00555499	0
Fmod	0.271449	0.274367	0.756974	0.862496	1	0.5
Btg2	0.763103	0.757091	0.759251	0.863313	0.00888503	19.5
Chit1	0.776935	0.776059	0.768122	0.863955	1	4.3125
Chi3l1	0.72184	0.69972	0.752364	0.85841	1	4.95833
Mybph	0.725983	0.707716	0.751897	0.858293	1	4.29861
Adora1	0.975254	0.978581	0.913097	0.858994	2.38641e-08	8.75
Myog	0.838742	0.882573	0.727501	0.843002	1	10.1389
Ppfia4	0.660616	0.778452	0.709175	0.831096	0.0861872	17
Tmem183a	0.755224	0.911112	0.697327	0.823159	0.000126304	7
Cyb5r1	0.454185	0.543306	0.677892	0.802556	0.0212016	9
Adipor1	0.3552	0.345278	0.818723	0.798121	0.0370414	11.5
Klhl12	0.482082	0.480332	0.65799	0.781195	0.0453986	7
Rabif	0.495506	0.495506	0.643983	0.767246	0.0006835	19
4931440L10Rik	0.904984	0.972628	0.633477	0.755924	1	2
Kdm5b	0.971986	0.973795	0.901191	0.753648	0.000626761	3
Syt2	0.488444	0.483658	0.565776	0.696393	1	14.75
Ppp1r12b	0.739407	0.729369	0.711393	0.555854	1	4.79861
Ube2t	0.59274	0.734504	0.420801	0.555212	1	20
Lgr6	0.309677	0.3702	0.377553	0.504494	1	6.25
Ptprv	0.141006	0.1612	0.370783	0.497957	1	16.5
Arl8a	0.209992	0.238765	0.367106	0.493872	1	5.91667
Gpr37l1	0.289074	0.309443	0.445897	0.490954	0.280737	17
Elf3	0.5	0.581009	0.345512	0.468951	0.621787	19
Rnpep	0.819598	0.733337	0.662951	0.460896	1	1.06944
Timm17a	0.816505	0.713961	0.66867	0.44899	0.000126304	11.5
Lmod1	0.646317	0.706257	0.328586	0.444146	0.091701	15.5
Shisa4	0.362904	0.387183	0.313587	0.422843	0.333735	20
Ipo9	0.270223	0.285514	0.302673	0.407202	0.00194224	3.5
Nav1	0.128341	0.144683	0.303198	0.407611	0.139472	2.5
Csrp1	0.409478	0.497549	0.324793	0.439127	1	4.625
Phlda3	0.559881	0.683845	0.335357	0.45722	0.123896	16.5
Tnni1	0.458445	0.563149	0.344286	0.466966	1	4.79861
Lad1	0.574822	0.708591	0.349831	0.472803	0.000626761	21
Tnnt2	0.436676	0.533267	0.353274	0.474612	1	9.41667
Pkp1	0.366348	0.367398	0.462005	0.483425	1	6.3125
Tmem9	0.870725	0.828061	0.6776	0.507937	0.131484	12
Cacna1s	0.345862	0.346737	0.39658	0.502685	1	4.625
Kif21b	0.208474	0.204622	0.403525	0.498483	1	3.8125
5730559C18Rik	0.286331	0.263978	0.43154	0.511965	1	9.15278
Ddx59	0.849539	0.681861	0.829637	0.577857	0.633849	7.5
9230116N13Rik	0.837049	0.682211	0.800689	0.578032	0.664101	16.75
Kif14	0.643516	0.561457	0.630734	0.601202	1	1.25
Zfp281	0.95471	0.907727	0.890919	0.649994	0.000894489	13.5
Nr5a2	0.988211	0.971227	0.912396	0.655422	2.98491e-06	3.5
Ptprc	0.234154	0.261118	0.122096	0.119003	1	1.24306
Nek7	0.501751	0.414964	0.185479	0.137913	1.1218e-05	7
Lhx9	0.171764	0.164468	0.0965916	0.0911638	0.231644	16
2310009B15Rik	0.170538	0.163301	0.0958912	0.0896463	0.0809758	14.5
Dennd1b	0.0841601	0.0641998	0.140423	0.0748804	0.0043975	7.5
Crb1	0.094257	0.0803665	0.0691024	0.0545699	1	15.5
4933436E23Rik	0.0944321	0.0806	0.0692191	0.0545115	1	14.5
Zbtb41	0.118886	0.100735	0.0705615	0.054278	0.76468	12
Aspm	0.154663	0.129625	0.0717287	0.0546282	1	21.5
F13b	0.260068	0.216237	0.0730711	0.0550368	0.370174	12.5
Cfhr1	0.367865	0.228435	0.146025	0.0563208	1	16
Kcnt2	0.917065	0.789191	0.259834	0.101494	1	9.25
B3galt2	5.83635e-05	5.83635e-05	5.83635e-05	5.83635e-05	0.633849	12
Cdc73	5.83635e-05	5.83635e-05	5.83635e-05	5.83635e-05	0.57552	12
Glrx2	5.83635e-05	5.83635e-05	5.83635e-05	5.83635e-05	1	0.576389
Trove2	5.83635e-05	5.83635e-05	5.83635e-05	5.83635e-05	0.0280913	20.5
Uchl5	5.83635e-05	5.83635e-05	5.83635e-05	5.83635e-05	0.0861872	14
Rgs2	5.83635e-05	5.83635e-05	5.83635e-05	5.83635e-05	0.00022478	1
Rgs13	5.83635e-05	5.83635e-05	5.83635e-05	5.83635e-05	1	5.47917
Rgs1	5.83635e-05	5.83635e-05	5.83635e-05	5.83635e-05	0.875087	12
Rgs18	0.164877	0.194	0.0156414	0.0165752	0.317162	11.5
Fam5c	0.560348	0.684429	0.0543364	0.0702113	1	10.5694
Pla2g4a	0.145792	0.169371	0.0553869	0.0572546	1	4.95833
Ptgs2	0.158574	0.18688	0.0665344	0.0747053	1	13
Pdc	0.39086	0.472628	0.0915139	0.104762	1	9.27083
Tpr	0.415431	0.504319	0.101611	0.12268	0.000435065	4.5
BC003331	0.415548	0.504669	0.101669	0.122855	0.875087	5
Prg4	0.523579	0.637037	0.107622	0.128225	1	3.39583
Hmcn1	0.383098	0.459788	0.185304	0.200187	1	3.55556
C730036E19Rik	0.857009	0.879246	0.217754	0.225925	0.110157	15
Ivns1abp	0.885549	0.665344	0.501926	0.22966	4.81852e-09	15.5
1200016B10Rik	0.328295	0.287965	0.205556	0.219972	0.0453986	12.5
1190005F20Rik	0.32812	0.287849	0.205439	0.219914	0.548327	17
Rnf2	0.372301	0.348547	0.351523	0.217696	1	5.25
Fam129a	0.394887	0.475604	0.190674	0.218863	1	16
Edem3	0.496206	0.604879	0.196918	0.243784	1	9.29861
1700025G04Rik	0.670421	0.829462	0.202054	0.256274	1	10.5833
Tsen15	0.888818	0.686646	0.583635	0.275067	0.00821488	19.5
Glt25d2	0.837866	0.693767	0.440119	0.279386	0.362761	19.25
Rgl1	0.299872	0.280612	0.255107	0.31277	1	2.45833
Apobec4	0.264387	0.311369	0.281254	0.355375	1	6.60417
Arpc5	0.267246	0.313996	0.286215	0.362204	1	4.95833
Ncf2	0.581067	0.718396	0.298004	0.378721	1	18.5
Smg7	0.541146	0.656473	0.321875	0.406794	1	7.90278
Nmnat2	0.428038	0.522878	0.340609	0.429847	0.539004	17
Lamc2	0.656239	0.817614	0.443387	0.546866	1	2.29861
Lamc1	0.591397	0.731353	0.517042	0.616785	0.983234	3
1700012A16Rik	0.339851	0.394829	0.564667	0.648302	1	10.2431
Dhx9	0.374343	0.343411	0.606688	0.676083	2.19214e-08	11
Npl	0.505545	0.446772	0.645909	0.710692	1	3.61111
Rgs8	0.976304	0.994455	0.722482	0.776351	1	10.8056
Rgs16	0.997023	0.994164	0.95827	0.793627	7.88369e-10	10
Rnasel	0.696685	0.653146	0.728668	0.788432	0.499211	5.75
5830403L16Rik	0.723824	0.734621	0.682386	0.745185	1	6.31944
Glul	0.925703	0.900782	0.894479	0.730069	0.333735	9
Cacna1e	0.253473	0.288724	0.30314	0.376211	1	5.97222
Ier5	0.784464	0.540796	0.676024	0.414614	0.123896	20
Mr1	0.431481	0.461538	0.301914	0.42191	0.00230453	21
Stx6	0.568927	0.463348	0.550484	0.424711	0.000126304	0.5
Xpr1	0.742967	0.690382	0.595016	0.439594	0.0976248	9
Acbd6	0.483892	0.588537	0.29923	0.4672	0.0111292	5.25
Lhx4	0.590872	0.643866	0.290884	0.456811	1	6.84028
Qsox1	0.911754	0.878954	0.56776	0.470118	0.147736	2.5
Cep350	0.695343	0.591105	0.513424	0.437376	0.453067	23.5
Tor1aip2	0.495448	0.578382	0.264562	0.432123	1.53238e-06	5.5
Tor1aip1	0.4515	0.534026	0.264445	0.432007	0.0370414	5.5
Fam163a	0.209583	0.242967	0.224933	0.362145	1	9.79861
Tdrd5	0.0937318	0.106572	0.224641	0.364071	1	4.79861
Nphs2	0.093615	0.106513	0.22505	0.365005	0.787295	15.5
Soat1	0.155247	0.143224	0.450741	0.40586	1	8.53472
Abl2	0.457745	0.410879	0.510681	0.443913	0.286017	3
Tor3a	0.796078	0.801506	0.4672	0.467608	0.0261629	23
Fam20b	0.69114	0.840259	0.263336	0.447765	1	9.5
Angptl1	0.398448	0.353916	0.432999	0.369558	1	3.42361
Ralgps2	0.803782	0.741917	0.431365	0.325435	0.000299875	6.5
1700057K13Rik	0.109023	0.11912	0.166219	0.243259	0.728853	21
2810025M15Rik	0.0453484	0.0395121	0.1933	0.135345	0.0552545	17
Rasal2	0.0465157	0.0394537	0.211918	0.13517	0.00955835	15
BC026585	0.0284814	0.0295903	0.0936734	0.125481	1	5.5
Sec16b	0.0311661	0.0287732	0.15548	0.1127	1	3
Fam5b	0.168962	0.170246	0.0609898	0.0537528	1	15.5
Astn1	0.147543	0.170713	0.0462239	0.0539862	1	7.33333
Pappa2	0.222657	0.259134	0.0554453	0.0636162	0.00652336	16.5
Rfwd2	0.1455	0.16832	0.0566709	0.0605229	0.410414	12.5
Tnr	0.193066	0.201996	0.0790825	0.0782654	1	1.29861
4930523C07Rik	0.536886	0.501751	0.22289	0.174624	0.000115158	7
4930562F07Rik	0.502393	0.487919	0.205089	0.179818	0.257768	13
Tnn	0.332322	0.351757	0.180518	0.191316	1	4.29861
Mrps14	0.197619	0.205848	0.187522	0.198261	0.091701	23.5
Cacybp	0.194059	0.202813	0.18974	0.201646	0.000153102	19.5
Rabgap1l	0.982958	0.937201	0.856893	0.528598	2.73384e-05	7.5
Rc3h1	0.356718	0.356776	0.475662	0.563324	0.0300596	8.5
Serpinc1	0.769289	0.881814	0.527664	0.585736	0.00652336	23.5
Zbtb37	0.780145	0.92938	0.49323	0.587954	1	1.56944
Gas5	0.779795	0.92903	0.493171	0.587837	0.0184269	7.75
Dars2	0.597	0.71221	0.493697	0.586086	1	2.54861
Cenpl	0.68437	0.828937	0.493755	0.586028	0.18507	7
Klhl20	0.829812	0.809326	0.84201	0.577974	1	6.10417
Ankrd45	0.598109	0.647951	0.494864	0.576865	1	7.3125
4930469G21Rik	0.596942	0.644041	0.496265	0.575231	1	9.3125
Prdx6	0.987102	0.981382	0.796487	0.575172	0.00602142	6
Tnfsf4	0.827011	0.850123	0.413389	0.455352	1	2.97222
Fasl	0.2411	0.215478	0.226334	0.239115	1	7.14583
AI848100	0.281545	0.201587	0.368332	0.220381	0.956178	11.5
Pigc	0.13161	0.119587	0.190849	0.209058	0.0345251	5
4930558K02Rik	0.107389	0.100268	0.189565	0.207949	1	4.79861
Dnm3os	0.101961	0.113634	0.180285	0.209233	1	1
Dnm3	0.382106	0.452142	0.221081	0.28102	1	15.5
Mettl13	0.687755	0.839267	0.240282	0.314171	0.271655	16.5
Vamp4	0.628341	0.72324	0.243084	0.318256	0.801385	11.5
Myoc	0.757091	0.796778	0.250671	0.310844	1	5.29861
Fmo4	0.329112	0.326544	0.223882	0.270515	1	9.72222
Fmo1	0.384324	0.319365	0.444555	0.265846	9.81286e-11	18.5
Fmo2	0.622155	0.51856	0.459904	0.265087	1.58041e-14	14.5
Fmo3	0.687522	0.712618	0.305183	0.262227	0.00133976	15
4921528O07Rik	0.391502	0.393195	0.221139	0.246469	1	3.20833
Prrx1	0.785397	0.650286	0.385958	0.250963	1	23
Gorab	0.815746	0.631026	0.492588	0.253531	0.522866	2
Mettl11b	0.52924	0.485584	0.334306	0.329404	1	12.5
Kifap3	0.386133	0.355901	0.365881	0.36127	3.14729e-06	0.5
Scyl3	0.221431	0.20293	0.448407	0.461538	1.16822e-07	6.5
BC055324	0.223299	0.205031	0.488502	0.513249	0.99921	5.5
2810422O20Rik	0.223357	0.205148	0.488561	0.513424	1	1.94444
Sele	0.258025	0.242909	0.526964	0.557196	1	10.7917
Sell	0.415139	0.395238	0.537761	0.567993	1	6.15278
Selp	0.4351	0.412805	0.582293	0.609432	0.00555499	6.5
F5	0.752189	0.749971	0.645442	0.641473	0.0017898	8.5
Slc19a2	0.967083	0.960838	0.923427	0.704447	0.000153102	2
4930455F23Rik	0.787148	0.841893	0.683436	0.71256	0.0184269	4
Blzf1	0.722423	0.721606	0.695226	0.723591	1	10.2431
Nme7	0.722365	0.721489	0.695343	0.723649	0.000396015	6
Atp1b1	0.992354	0.990137	0.938485	0.763628	0.0043975	10
Dpt	0.694526	0.771157	0.613342	0.643399	1	4.27778
Xcl1	0.315571	0.335357	0.547858	0.589763	1	4.95833
4930568G15Rik	0.274075	0.279444	0.509397	0.558597	1	4.56944
Tbx19	0.503152	0.490895	0.504844	0.557605	1	23.5
Sft2d2	0.645442	0.507529	0.757091	0.561165	0.0212016	7
Tiprl	0.403817	0.311894	0.790942	0.559589	0.0841637	11.5
Gpr161	0.385549	0.383623	0.500584	0.562215	1	7.11806
Dcaf6	0.814521	0.757675	0.754932	0.599335	2.1208e-06	7.5
Brp44	0.825318	0.758083	0.781837	0.59986	0.0212016	14.25
Adcy10	0.933466	0.926053	0.809618	0.609957	1	8.81944
Mpzl1	0.786857	0.591689	0.832555	0.614159	7.63712e-09	1
Rcsd1	0.528073	0.52177	0.533092	0.617778	1	6
Creg1	0.977413	0.978464	0.839325	0.627291	0.0552545	6
Cd247	0.420392	0.422318	0.523754	0.614451	1	6.79861
Pou2f1	0.528306	0.523054	0.653379	0.526439	1	3.22917
Dusp27	0.418349	0.501051	0.39944	0.482958	1	5.29861
Gpa33	0.417474	0.499767	0.398623	0.482257	1	14.5
Mael	0.621163	0.602194	0.499708	0.456286	1	10.3056
Ildr2	0.547041	0.605346	0.376211	0.453951	0.219328	12.5
Tada1	0.948815	0.907085	0.676958	0.427979	1	1.22917
Pogk	0.845395	0.894362	0.349247	0.404809	1	9.41667
Fam78b	0.419867	0.471694	0.199428	0.236781	0.0976248	15
Uck2	0.30886	0.351115	0.222715	0.273199	0.00602142	18
Tmco1	0.495156	0.42938	0.428505	0.27711	1	14.5
Aldh9a1	0.652329	0.762227	0.231703	0.286565	0.000476879	8
Mgst3	0.621396	0.571145	0.266546	0.283763	1	14.5
Lrrc52	0.422085	0.405626	0.222482	0.263219	0.136295	16.5
Rxrg	0.379654	0.365706	0.209992	0.246352	0.139472	22.5
Lmx1a	0.334364	0.393253	0.212501	0.246644	1	10.7917
Pbx1	0.863721	0.69581	0.544181	0.249679	0.333735	3.5
Nuf2	0.423485	0.515233	0.225983	0.230653	1	6.46528
Rgs5	0.523812	0.636921	0.259893	0.257208	1	20
Rgs4	0.291701	0.34557	0.292284	0.286156	0.0714947	15
Hsd17b7	0.851348	0.68367	0.687288	0.404868	1	22.5
3110045C21Rik	0.879596	0.683553	0.76783	0.404984	1	20
Ddr2	0.534901	0.468542	0.460721	0.470351	1	2.22917
Uhmk1	0.564959	0.488444	0.532217	0.556029	1	2.625
Sh2d1b1	0.736606	0.681686	0.575464	0.597175	1	5.29861
1700015E13Rik	0.865122	0.887417	0.600093	0.620346	1	9.29861
Nos1ap	0.998599	0.992296	0.973912	0.750438	1	0.4375
Olfml2b	0.985409	0.973853	0.923894	0.755107	1	6.15278
Atf6	0.852165	0.737248	0.902358	0.755866	0.231644	12
Dusp12	0.686238	0.722015	0.715245	0.75785	0.0119373	16
Fcrla	0.789366	0.944088	0.638205	0.7575	1	4.78472
Fcgr2b	0.800747	0.95115	0.630676	0.757441	0.00106316	17
Fcgr4	0.417766	0.502101	0.614392	0.747344	1	15
Fcgr3	0.39623	0.472919	0.603012	0.740574	0.0552545	16
1700009P17Rik	0.489961	0.518501	0.589179	0.730477	1	5.24306
Sdhc	0.492413	0.518034	0.581767	0.724466	1	4.10417
Mpz	0.492471	0.518093	0.581709	0.724408	0.156479	0
Pcp4l1	0.636687	0.603887	0.583518	0.714311	0.000247272	19
Nr1i3	0.715887	0.601961	0.749037	0.710634	0.0119373	13
Tomm40l	0.715361	0.585036	0.775534	0.708474	1	1.40278
Apoa2	0.885724	0.752656	0.896813	0.708066	1	2.20833
Fcer1g	0.78423	0.755749	0.661725	0.706548	0.116918	21.5
Ndufs2	0.530874	0.57132	0.552177	0.703397	1	4.70833
Adamts4	0.612175	0.680285	0.550426	0.702463	1	1.40278
B4galt3	0.427979	0.505836	0.542022	0.694059	1	8.90972
Ppox	0.428446	0.506653	0.537469	0.689331	3.02594e-05	4
Usp21	0.481616	0.585327	0.534318	0.685538	1	1
Ufc1	0.4836	0.586728	0.530641	0.681802	1	6.28472
Dedd	0.618303	0.766313	0.516634	0.666511	1.76713e-05	5
Nit1	0.625773	0.775359	0.511089	0.660966	0.0517958	3.75
Pfdn2	0.625948	0.775417	0.511031	0.660908	0.000626761	11.75
Pvrl4	0.276876	0.330688	0.4993	0.646259	0.0861872	21.75
Arhgap30	0.216995	0.25248	0.489436	0.636629	0.664101	17
Usf1	0.28458	0.248862	0.828178	0.623497	0.110157	15
Tstd1	0.302031	0.247695	0.879654	0.619353	1	10.2361
F11r	0.291759	0.244251	0.856426	0.611124	1	0.756944
Itln1	0.714603	0.567001	0.652912	0.573363	1	9.99306
Cd244	0.642699	0.577857	0.475779	0.566885	1	6.79861
Ly9	0.600502	0.562566	0.413505	0.541496	1	4.29861
Slamf7	0.442337	0.410529	0.393895	0.519668	1	2.90278
Cd48	0.432298	0.400432	0.383273	0.507587	0.101281	16
Slamf1	0.402241	0.376211	0.356484	0.480098	1	8.8125
Cd84	0.29993	0.349656	0.338333	0.464748	0.103712	18.5
Slamf6	0.314171	0.368274	0.327419	0.459496	1	13.5
Vangl2	0.562974	0.687464	0.324326	0.471168	0.0861872	17
Nhlh1	0.417824	0.507471	0.322458	0.470526	0.956178	15.5
Copa	0.407727	0.49358	0.3217	0.47146	0.333735	2.5
Ncstn	0.407552	0.493463	0.321641	0.471519	1	8.29167
Pex19	0.363429	0.371717	0.460955	0.476421	3.02594e-05	12
Dcaf8	0.33629	0.304482	0.588888	0.479981	0.00375558	7
Pea15a	0.356484	0.400257	0.330863	0.49358	0.0138321	21.5
Casq1	0.465449	0.531516	0.332964	0.497665	0.664101	14.5
Atp1a2	0.783005	0.914964	0.351115	0.525155	1	1.8125
Igsf8	0.818081	0.944496	0.364947	0.529415	1	11
Kcnj9	0.525155	0.599043	0.356367	0.516692	0.499211	16.5
Kcnj10	0.513657	0.594082	0.337691	0.508113	0.152972	18
Pigm	0.295086	0.334248	0.321991	0.483892	1	6.45833
Slamf9	0.136512	0.150169	0.283471	0.417707	1	4.97222
Igsf9	0.109607	0.120812	0.280787	0.41368	0.838152	20
Tagln2	0.107097	0.115735	0.276293	0.40551	0.728853	19.5
Ccdc19	0.143633	0.151512	0.269289	0.395646	0.453067	19.25
Vsig8	0.183553	0.193183	0.261468	0.378312	1	2.625
Slamf8	0.239524	0.25464	0.254056	0.36413	1	10.4514
Dusp23	0.54278	0.590405	0.252364	0.351757	0.801385	5.5
Crp	0.866464	0.734738	0.481499	0.313762	0.165338	22
Apcs	0.384907	0.275009	0.333956	0.210926	1	2.74306
Olfr16	0.27676	0.262869	0.160791	0.196218	1	10.9306
Fcer1a	0.178476	0.169546	0.114392	0.124489	1	5.13889
Darc	0.130851	0.125073	0.105054	0.106163	1	3.94444
Cadm3	0.0862612	0.0802498	0.10272	0.101844	1	16.5
Aim2	0.0644917	0.0607564	0.101261	0.0979339	1	10.1389
Pyhin1	0.0867865	0.0768647	0.103654	0.0915139	1	3.06944
AI607873	0.0912805	0.0814171	0.1127	0.0962998	1	9.29861
Ifi204	0.0924478	0.0824092	0.115676	0.0974087	1	9.3125
Ifi203	0.101552	0.0918641	0.142349	0.113867	1	1.5
Ifi202b	0.103537	0.0940236	0.150578	0.120404	1	17
Spna1	0.148302	0.130559	0.191666	0.158048	0.522866	16.5
1810030J14Rik	0.162542	0.145383	0.246644	0.202871	1	8.39583
Fmn2	0.302673	0.267246	0.338275	0.279911	0.728853	16.5
Grem2	0.990487	0.963173	0.933991	0.575114	2.78158e-06	9.5
Rgs7	0.736897	0.709175	0.356834	0.311369	1	5.29861
Fh1	0.487802	0.357885	0.515233	0.288374	2.43957e-07	14.5
Kmo	0.69721	0.456928	0.685304	0.286857	1	8.90278
Chml	0.782771	0.795027	0.326485	0.275534	0.226968	19.5
Opn3	0.885899	0.797362	0.562741	0.274659	1	20
Wdr64	0.77495	0.794094	0.308626	0.271799	1	6.625
Exo1	0.553928	0.518151	0.234388	0.210109	1	16.5
Cep170	0.807751	0.870958	0.229427	0.244952	1	2.90278
Sdccag8	0.913447	0.871017	0.450333	0.24606	1	4.45833
Hmga2-ps1	0.802323	0.86413	0.228785	0.243901	1	10.3125
Akt3	0.50607	0.485526	0.239465	0.250263	1	15
Zfp238	0.777577	0.707832	0.400315	0.307576	1	9.88889
2310043L19Rik	0.508579	0.475196	0.346796	0.369616	1	3.47917
1700016C15Rik	0.692016	0.662075	0.381989	0.413155	1	8.48611
Adss	0.935041	0.887709	0.715828	0.457103	0.0119373	18.5
Gm16432	0.436501	0.370141	0.56525	0.513715	1	14.5
Pppde1	0.5478	0.509338	0.704155	0.62519	5.80377e-16	21
Fam36a	0.984475	0.991479	0.90084	0.726392	0.351194	23
Hnrnpu	0.99358	0.990954	0.956402	0.727618	0.0184269	3.5
Efcab2	0.974087	0.926229	0.927046	0.712151	1	2.21528
Kif26b	0.540154	0.600969	0.589705	0.664818	1	11.5
Smyd3	0.595774	0.651278	0.6298	0.727384	1	0.576389
Tfb2m	0.926637	0.847613	0.953718	0.736372	1	7.125
Cnst	0.923077	0.84773	0.949224	0.736606	0.9148	13
Sccpdh	0.210809	0.199545	0.655422	0.746352	1	8.3125
Ahctf1	0.139197	0.105988	0.914439	0.776234	6.87257e-11	21
Cdc42bpa	0.747636	0.620929	0.893253	0.851757	0.00194224	11.5
Psen2	0.931481	0.919167	0.972394	0.92547	2.82914e-13	23.5
Itpkb	0.839851	0.892786	0.832088	0.906794	1	2
Parp1	0.579258	0.713377	0.710984	0.834715	0.165338	21
Lin9	0.424303	0.51535	0.686471	0.812945	0.286017	7.5
Mixl1	0.405568	0.488969	0.673398	0.80314	1	5.99306
Acbd3	0.294794	0.350298	0.667445	0.800047	0.317162	19
H3f3a	0.678359	0.657932	0.656297	0.790533	1	9.5625
BC031781	0.817556	0.685829	0.893954	0.789074	1	15.5
Lefty2	0.446131	0.453134	0.648535	0.784055	1	14.5
Pycr2	0.426404	0.467608	0.647426	0.78353	1	19.5
Lefty1	0.626882	0.761177	0.646025	0.783413	0.00406485	14.75
Tmem63a	0.750263	0.759484	0.87446	0.781896	1	9.38889
Ephx1	0.93224	0.879188	0.920509	0.772908	1	5.38889
9130409I23Rik	0.530407	0.603362	0.625773	0.75715	1.33926e-06	6.5
Nvl	0.499416	0.546866	0.586611	0.716412	0.139472	4
Cnih4	0.499825	0.546983	0.584627	0.713552	0.0261629	14.5
Wdr26	0.506653	0.55171	0.565075	0.693767	0.0184269	4.75
Cnih3	0.412396	0.404109	0.515992	0.632835	1	6.77083
Lbr	0.0988094	0.0961247	0.390627	0.436967	1	5.93056
Enah	0.16406	0.148127	0.411171	0.447473	0.317162	21
Srp9	0.288432	0.258317	0.443154	0.482316	1	10.0764
Degs1	0.988094	0.960488	0.882222	0.546749	0.000328486	1
1700047M11Rik	0.826135	0.845162	0.499358	0.544473	1	2.25
Fbxo28	0.705439	0.646784	0.494572	0.542605	1	6.94444
Trp53bp2	0.955002	0.918991	0.813412	0.544882	1	11
Capn2	0.209817	0.236022	0.451325	0.503735	4.45552e-06	1
Capn8	0.115968	0.112466	0.539746	0.481791	1	5.97222
4922505E12Rik	0.161258	0.160966	0.397222	0.440528	1	5.41667
Susd4	0.20007	0.162367	0.603595	0.438135	0.0861872	3
Tlr5	0.834014	0.877904	0.465682	0.463815	0.0762041	7
1700056E22Rik	0.691607	0.561515	0.453309	0.363021	1	2
Dusp10	0.718571	0.561865	0.504027	0.363371	0.956178	1.5
4930488B22Rik	0.667211	0.620404	0.575814	0.693592	0.219328	16.5
Hlx	0.784989	0.614859	0.842594	0.704622	1	0.777778
Mosc2	0.956811	0.966791	0.884032	0.758025	0.116918	14
Mark1	0.447006	0.427454	0.563616	0.672522	0.499211	15.5
Rab3gap2	0.881639	0.801856	0.803782	0.596358	0.0171719	2.5
Iars2	0.674098	0.618069	0.530874	0.556087	0.0861872	10.5
Bpnt1	0.791175	0.618478	0.789658	0.55527	0.00230453	19.5
Eprs	0.938427	0.903	0.778277	0.548442	0.0128527	5.5
Slc30a10	0.838216	0.72826	0.594957	0.489728	2.35358e-13	23
5033404E19Rik	0.764503	0.701471	0.420275	0.451442	1	15.5
Lyplal1	0.582759	0.382164	0.415723	0.192133	1	0.270833
Tgfb2	0.149819	0.114276	0.226509	0.122272	1	1.45833
Rrp15	0.141298	0.119178	0.248278	0.118303	0.4314	15
D1Pas1	0.23503	0.269114	0.114334	0.108381	1	20
Spata17	0.425587	0.500817	0.119295	0.11877	0.801385	15.5
Gpatch2	0.42547	0.5007	0.119237	0.118711	0.301042	18
Esrrg	0.50286	0.345979	0.207365	0.114509	1	4.75
Ush2a	0.363021	0.338858	0.129567	0.113575	0.0762041	15.5
Kctd3	0.204564	0.204973	0.120521	0.123731	1.53238e-06	3.5
Kcnk2	0.0684604	0.0683436	0.0972919	0.0937318	1	2.125
Cenpf	0.0327419	0.0323334	0.140306	0.132077	1	15.5
Ptpn14	0.032917	0.0319832	0.146959	0.138613	1	9.63889
Smyd2	0.108906	0.0899965	0.28032	0.189156	1	19
Prox1	0.777518	0.736022	0.394304	0.26071	1	6.5
Rps6kc1	0.626182	0.740516	0.560173	0.619003	1	7
Angel2	0.628633	0.745535	0.568927	0.62624	0.0119373	17
Vash2	0.461538	0.539454	0.601027	0.649819	1	6.11111
Mfsd7b	0.129625	0.144858	0.630267	0.670596	0.0484669	15.5
Tatdn3	0.0990428	0.100677	0.65087	0.691491	0.0714947	3.5
Nsl1	0.0989845	0.100619	0.650986	0.691549	0.514792	19
Batf3	0.252189	0.233512	0.675908	0.711859	1	9.63889
Fam71a	0.443854	0.409595	0.722832	0.753764	1	2.5
Atf3	0.863488	0.733279	0.944555	0.76532	0.351194	18.75
Nenf	0.477238	0.419575	0.806175	0.845278	1	1.72917
Tmem206	0.619879	0.553694	0.80991	0.849364	0.0148646	20
Ppp2r5a	0.992938	0.988035	0.979281	0.884265	0.00375558	6
Dtl	0.606105	0.628691	0.825493	0.873293	0.475216	15.5
Ints7	0.606163	0.628808	0.825435	0.873118	0.139472	2.5
Lpgat1	0.813645	0.639897	0.933641	0.82952	1.04228e-06	15.5
Nek2	0.533909	0.478639	0.747228	0.792576	0.0484669	6
Slc30a1	0.952317	0.90691	0.952317	0.771273	1	6.93056
1700034H15Rik	0.883215	0.791817	0.945839	0.771098	1	5.79861
Rd3	0.598342	0.636395	0.691958	0.744251	0.362761	8
Traf5	0.597467	0.560289	0.679643	0.692424	1	15.5
Rcor3	0.46434	0.364363	0.812478	0.668437	0.00116289	7.5
Kcnh1	0.382281	0.357418	0.60091	0.646843	0.257768	15.5
Hhat	0.818898	0.760418	0.816038	0.627991	1	10.4097
Sertad4	0.770807	0.722832	0.603712	0.63552	1	7
Irf6	0.977063	0.943504	0.969301	0.726159	1.40137e-08	1.5
Traf3ip3	0.90907	0.968834	0.703455	0.733571	1	8.15972
Hsd11b1	0.927979	0.944263	0.806408	0.721081	0.370174	19.5
G0s2	0.970993	0.943096	0.945955	0.716762	0.0762041	17
Lamb3	0.93796	0.955644	0.685946	0.70293	1	17
Camk1g	0.416248	0.34522	0.63587	0.649119	1	5.8125
Plxna2	0.582643	0.404868	0.518618	0.301039	3.95506e-08	1
Cd34	0.138963	0.147426	0.261935	0.284405	1	2.42361
Cd46	0.855901	0.763628	0.489261	0.304482	1	5.79861
Cr1l	0.630442	0.617194	0.263161	0.298354	1	10.4236
Cr2	0.519026	0.523229	0.256566	0.292868	1	4.75
Cnksr3	0.979865	0.95471	0.6612	0.282888	1.00074e-05	1.5
Ipcef1	0.663768	0.595308	0.271915	0.226042	0.244193	13
Oprm1	0.424945	0.374927	0.183203	0.148418	0.522866	16
Rgs17	0.247461	0.280086	0.0978172	0.0986343	1	4.11111
Mtrf1l	0.537236	0.651512	0.103712	0.109898	1	6.38889
Fbxo5	0.546107	0.662892	0.105171	0.112291	1	2.90278
Vip	0.225225	0.260943	0.105229	0.105229	1	6.13889
Myct1	0.132952	0.155539	0.106513	0.104879	1	7.28472
Syne1	0.0865531	0.0963581	0.108498	0.107097	2.14226e-07	2
Esr1	0.782012	0.784055	0.378195	0.40656	9.3587e-08	18.5
1700052N19Rik	0.257675	0.235205	0.331096	0.387709	0.00703368	17
Rmnd1	0.257558	0.23503	0.331038	0.387767	0.00821488	19
Zbtb2	0.165402	0.180868	0.326194	0.392903	0.695696	6
Akap12	0.549667	0.668962	0.324734	0.419342	1	1.22917
Mthfd1l	0.626707	0.776468	0.35876	0.508579	0.00151389	14
Plekhg1	0.689273	0.708358	0.370375	0.503443	0.0227242	2
Iyd	0.883156	0.770631	0.682036	0.478697	1	9.56944
Ppp1r14c	0.451208	0.460955	0.307867	0.41905	1	15.5
H60c	0.540096	0.627991	0.317614	0.410354	1	8.79861
Lrp11	0.780553	0.783413	0.553052	0.417532	0.0809758	20
Pcmt1	0.795903	0.829754	0.509046	0.411871	8.93136e-06	9
Nup43	0.81026	0.828703	0.544006	0.411229	1	3.97222
BC020402	0.787499	0.763278	0.544823	0.408486	1	0.944444
Lats1	0.783588	0.763336	0.537703	0.408428	0.0762041	4
Katna1	0.730011	0.843469	0.300922	0.400607	0.000894489	4.5
BC013529	0.745243	0.858702	0.302498	0.395121	0.000185689	15.25
Ppil4	0.862846	0.85555	0.554103	0.389693	1	0.784722
Zc3h12d	0.754523	0.760885	0.300572	0.376503	8.5641e-05	3
Tab2	0.666744	0.48716	0.405159	0.288257	4.81852e-09	2.25
Ust	0.0873701	0.0787323	0.0927396	0.0927979	0.539004	18.5
Sash1	0.0165752	0.0155831	0.0980507	0.0493755	0.00116289	4.5
Samd5	0.0195518	0.020077	0.0268472	0.0256216	1	5.79861
Gm6150	0.0210692	0.0217696	0.0267888	0.0257383	1	7.17361
Stxbp5	0.0506011	0.055562	0.0242208	0.0253298	1	2
9130014G24Rik	0.12484	0.146201	0.0368274	0.0434224	0.453067	3
Rab32	0.132777	0.155597	0.0403292	0.0482666	2.2264e-06	0
Shprh	0.330337	0.394129	0.0906969	0.134061	0.00022478	6.5
Fbxo30	0.688339	0.855142	0.110307	0.175557	1	9.58333
Epm2a	0.781779	0.833606	0.168028	0.160733	1	4.58333
Utrn	0.628225	0.641415	0.10377	0.133769	0.00821488	1.5
Stx11	0.21682	0.224524	0.095541	0.123497	0.76468	16.5
Sf3b5	0.187288	0.201296	0.0934983	0.119528	0.875087	5
Plagl1	0.302615	0.358293	0.089763	0.115326	0.838152	15.5
Fam164b	0.323626	0.386366	0.088304	0.114568	1	4.47222
Ltv1	0.327944	0.391269	0.0882456	0.114859	1	2.86111
Phactr2	0.680168	0.846271	0.0950741	0.137154	1	1.64583
Fuca2	0.692133	0.859286	0.0967667	0.141181	0.370174	5.5
Adat2	0.836699	0.866464	0.182794	0.143866	1	5.72917
Pex3	0.85199	0.866173	0.196335	0.143633	0.0280913	10.5
Aig1	0.601202	0.519844	0.118595	0.0802498	0.191516	4
Hivep2	0.300397	0.280261	0.0866698	0.0693358	1	8.65278
Gpr126	0.0265554	0.0285397	0.0292401	0.0321583	1	3.70833
Vta1	0.0227618	0.0238707	0.0259718	0.0272557	0.76468	4.5
Gje1	0.0227034	0.0236956	0.0257383	0.0267888	1	9.40278
Nmbr	0.0204856	0.0210692	0.0253881	0.0262052	1	10.1389
Cited2	0.697969	0.800922	0.349422	0.432065	8.93136e-06	1
Txlnb	0.707832	0.641648	0.339559	0.404692	1	5.29861
Heca	0.96504	0.896288	0.698144	0.379771	0.00138676	7
3110003A17Rik	0.927454	0.890277	0.491829	0.351115	0.00250335	6.5
Reps1	0.741566	0.689973	0.312653	0.333022	5.16131e-07	6.5
Ccdc28a	0.535485	0.516225	0.259484	0.266138	1	2.55556
Nhsl1	0.106572	0.102661	0.20328	0.206607	0.000126304	2
Hebp2	0.0394537	0.0385783	0.178242	0.172814	1	5.46528
D10Bwg1379e	0.0249212	0.0242208	0.156297	0.144275	1	5.125
4930444F02Rik	0.0235788	0.0231119	0.151337	0.137213	1	7.97222
Perp	0.0302323	0.0294736	0.151103	0.136804	1	6.71528
Tnfaip3	0.112291	0.109782	0.155247	0.139255	1	3.28472
Olig3	0.497782	0.477705	0.204856	0.199895	1	1.94444
Ifngr1	0.373468	0.269873	0.527022	0.251372	0.162055	1
Il22ra2	0.168379	0.163184	0.271799	0.259601	1	10.7986
Il20ra	0.102078	0.0996265	0.305241	0.297537	1	5.95833
Slc35d3	0.208825	0.202054	0.374577	0.372417	1	9.88889
Pex7	0.274775	0.270456	0.407727	0.412747	0.00151389	11.5
Map3k5	0.662659	0.620696	0.489319	0.434283	0.000328486	10
Mtap7	0.776234	0.673515	0.734971	0.554336	0.000153102	1
Bclaf1	0.694759	0.630092	0.488911	0.510155	2.2264e-06	4.5
Fam54a	0.685479	0.622797	0.479981	0.500292	0.311063	22
Pde7b	0.825902	0.708416	0.819015	0.406268	1	7.22917
Ahi1	0.450858	0.358352	0.733045	0.359169	0.633849	20.5
Myb	0.41368	0.496206	0.35164	0.353975	0.716288	4
Hbs1l	0.417649	0.31026	0.642524	0.366348	0.000299875	8.5
4930455C13Rik	0.409595	0.36839	0.389926	0.37767	1	5.29861
Aldh8a1	0.423369	0.37802	0.402883	0.388584	7.88369e-10	6
1700020N01Rik	0.835415	0.844578	0.423427	0.402183	1	10.6319
Sgk1	0.833664	0.831271	0.358585	0.339617	0.0280913	22
E030030I06Rik	0.263103	0.300981	0.266955	0.256332	0.0714947	19.5
Slc2a12	0.0664176	0.0751722	0.132485	0.126707	1	16.5
Tbpl1	0.0817672	0.0913389	0.12233	0.117953	0.219328	14.5
Tcf21	0.207132	0.241158	0.114684	0.114159	1	4.78472
Eya4	0.356543	0.428446	0.118186	0.124431	0.219328	15.5
Rps12	0.311486	0.333431	0.175557	0.183145	0.165338	7.5
1110021L09Rik	0.314404	0.33559	0.177834	0.186705	3.02594e-05	0
Vnn3	0.881756	0.802323	0.382339	0.198669	1	2.78472
Vnn1	0.508696	0.437493	0.244835	0.19295	6.27238e-06	12
Taar1	0.476771	0.430081	0.21612	0.189915	1	19.5
Stx7	0.129042	0.0955994	0.362262	0.179176	2.78153e-07	20.5
Moxd1	0.158048	0.131551	0.197619	0.186471	1	9.63889
Ctgf	0.677483	0.570328	0.285514	0.255574	2.20167e-05	13
Enpp1	0.397864	0.308276	0.598751	0.274075	6.65822e-07	13
Enpp3	0.652912	0.743259	0.320007	0.314579	9.34013e-10	4
Med23	0.642173	0.608031	0.326777	0.321991	6.26987e-05	2.5
Arg1	0.962414	0.91654	0.63517	0.335006	0.0159612	13.5
Akap7	0.415898	0.428213	0.330512	0.283705	0.00271786	10.5
Epb4.1l2	0.531983	0.445138	0.515525	0.292343	0.317162	19.5
2010003K15Rik	0.936092	0.831796	0.623264	0.281604	0.0261629	5.5
Tmem200a	0.146667	0.150986	0.116785	0.127641	0.231644	16.5
L3mbtl3	0.0882456	0.0953659	0.0965332	0.111941	1	8.625
Arhgap18	0.350531	0.286681	0.270398	0.159216	0.000435065	5
Lama2	0.664994	0.827419	0.156589	0.204681	0.875087	1
Ptprk	0.576106	0.417824	0.531516	0.239349	9.81286e-11	2.5
Themis	0.896697	0.944438	0.258492	0.25429	0.370174	18.75
6330407J23Rik	0.181861	0.204681	0.15478	0.161258	1	10.1389
9330159F19Rik	0.232053	0.268589	0.149294	0.15834	1	1.74306
Echdc1	0.246352	0.289833	0.145033	0.16225	0.00151389	20.5
Rnf146	0.535835	0.509863	0.244134	0.166569	1	7.78472
Rspo3	0.448056	0.530816	0.143866	0.170071	0.0322029	3
Trmt11	0.845804	0.947823	0.240808	0.296603	0.38219	14.5
Hint3	0.934866	0.949165	0.450508	0.298646	0.000973304	13
Ncoa7	0.57809	0.602019	0.201354	0.245535	0.499211	20.5
Hey2	0.308159	0.317789	0.192366	0.233804	1	4.24306
Hddc2	0.233045	0.195868	0.192308	0.149177	0.99921	14.5
Tpd52l1	0.166219	0.191024	0.112058	0.149411	0.000104339	11
Rnf217	0.483658	0.403525	0.230828	0.141648	1	5.21528
Nkain2	0.630617	0.783005	0.0840434	0.11661	1	6.94444
Trdn	0.34592	0.414439	0.0775651	0.10021	0.956178	17.5
Clvs2	0.329637	0.392611	0.102253	0.134645	1	11.0833
Sult3a1	0.584394	0.719797	0.143399	0.19756	1	10.0694
Rsph4a	0.704564	0.703163	0.243901	0.203572	1	6.88889
Zufsp	0.643691	0.585152	0.290533	0.209642	0.983234	7
A830082N09Rik	0.611124	0.595833	0.243492	0.216062	1	6.40278
Rwdd1	0.505019	0.601611	0.164352	0.220614	0.00703368	13
Fam26d	0.578032	0.573363	0.165344	0.220264	1	5.13889
Fam26e	0.584861	0.566126	0.169663	0.221431	1	0
Fam26f	0.886191	0.751722	0.38018	0.223999	1	6
Dse	0.732695	0.621338	0.260943	0.215303	1	6.25694
Tspyl1	0.669429	0.817206	0.157348	0.209583	0.603275	4
Tspyl4	0.800805	0.808801	0.277051	0.203805	3.36196e-05	22
Col10a1	0.280495	0.327069	0.129742	0.168554	1	6.65278
Nt5dc1	0.345045	0.320416	0.20258	0.15869	0.99921	6
Frk	0.207365	0.236722	0.109198	0.138146	1	6.5
Hdac2	0.293977	0.350356	0.0452317	0.0558539	1	0.916667
Marcks	0.48039	0.48646	0.0652504	0.0636746	9.17894e-07	2
Rfpl4b	0.0822342	0.0901132	0.0939652	0.10628	0.548327	17
Lama4	0.10733	0.11982	0.117778	0.140598	1	3.80556
1700025K23Rik	0.311252	0.352399	0.158924	0.198553	1	6.97917
Tube1	0.311369	0.352457	0.158982	0.198728	0.875087	4.5
Wisp3	0.320182	0.359694	0.165986	0.208649	0.76468	16
Fyn	0.45722	0.410237	0.32917	0.231236	0.000747394	4
Traf3ip2	0.141415	0.148593	0.31277	0.312712	2.48965e-06	22.5
E130307A14Rik	0.227151	0.193825	0.593848	0.386892	1	15
Rev3l	0.22184	0.193884	0.561982	0.387067	0.00263124	4
AA474331	0.527081	0.627291	0.409478	0.526205	0.695696	1
2010001E11Rik	0.613459	0.730186	0.423777	0.543422	1	4.78472
BC021785	0.81207	0.898448	0.47146	0.576398	0.0261629	22
AI317395	0.736489	0.832964	0.472219	0.591047	0.0370414	13
Slc16a10	0.403934	0.279619	0.812361	0.585036	0.116918	12
Rpf2	0.0965332	0.0885958	0.493872	0.585853	0.593281	23
Gtf3c6	0.0961247	0.0881289	0.496323	0.586845	0.0227242	22.5
Amd1	0.20328	0.134703	0.828236	0.603245	3.54251e-06	13.5
Cdk19	0.260418	0.228318	0.529882	0.614976	0.0148646	7
Slc22a16	0.773433	0.761293	0.581009	0.665169	0.286017	17
Ddo	0.620229	0.750263	0.559239	0.657523	2.78158e-06	18.5
9030224M15Rik	0.460196	0.548909	0.536185	0.634119	1	8.97917
Cdc40	0.326894	0.386191	0.48716	0.589705	0.165338	12
Wasf1	0.326952	0.386308	0.487043	0.589588	1	18
Gpr6	0.682561	0.849481	0.498132	0.613867	0.956178	19
Fig4	0.277985	0.331621	0.545407	0.659507	0.522866	4.5
Zbtb24	0.322108	0.243901	0.778861	0.693358	1	23
Mical1	0.360978	0.316038	0.613575	0.702755	1	0.444444
Smpd2	0.630092	0.414206	0.887417	0.707424	1	3.65278
Ppil6	0.635695	0.414322	0.892845	0.707482	1	1.40972
Cd164	0.973503	0.913739	0.939419	0.721898	1.857e-09	3
Ccdc162	0.951967	0.923661	0.865822	0.748804	1.07641e-07	3.75
Armc2	0.797187	0.887183	0.738882	0.816505	1	1.28472
Foxo3	0.999591	0.999241	0.981557	0.856309	1.41015e-05	11.5
Lace1	0.434866	0.290533	0.924011	0.725575	0.271655	20
Snx3	0.435333	0.284814	0.926812	0.709467	0.0552545	20
Nr2e1	0.224057	0.229777	0.631143	0.667445	0.522866	14
Ostm1	0.614276	0.52282	0.833898	0.635403	1	11.5
Sec63	0.60272	0.714486	0.529532	0.600327	0.00164855	1.5
Scml4	0.365997	0.398448	0.541905	0.54745	1	2.95833
Sobp	0.0686355	0.0734213	0.354208	0.419633	1	6.13889
9030612E09Rik	0.0685771	0.0733629	0.353975	0.419575	1	3.94444
Pdss2	0.0971752	0.0747053	0.745885	0.415023	4.98875e-06	3.75
Bend3	0.4037	0.41012	0.368507	0.463698	0.0762041	4
1700021F05Rik	0.706607	0.765087	0.374752	0.481907	0.0809758	4.5
Cd24a	0.724408	0.874402	0.369558	0.479106	0.091701	12
1700027J07Rik	0.584452	0.661083	0.383565	0.450624	1	17.5
Qrsl1	0.539746	0.477355	0.554687	0.437434	1	3.55556
Rtn4ip1	0.534376	0.477413	0.543889	0.437493	1	15
Aim1	0.377262	0.401599	0.441053	0.436034	0.0714947	11.5
Speer5-ps1	0.171414	0.161667	0.363196	0.417124	1	2.28472
Atg5	0.463523	0.34773	0.579083	0.430606	0.475216	4.5
Prdm1	0.758842	0.751021	0.443796	0.48681	1	13.75
Prep	0.184487	0.207716	0.270106	0.300339	0.0184269	10.5
Bves	0.607506	0.586145	0.217229	0.226625	1	7.82639
Lin28b	0.316097	0.295203	0.176316	0.178534	1	2.40278
Hace1	0.377845	0.270982	0.267246	0.140072	0.333735	4
C130030K03Rik	5.83635e-05	5.83635e-05	5.83635e-05	5.83635e-05	1	3.99306
Grik2	0.0455819	0.0504261	0.0178592	0.0184429	1	13.5
Ascc3	0.101494	0.094257	0.0487335	0.034201	1	20.5
Sim1	0.324034	0.387767	0.0459321	0.0506011	0.231644	20
Fam162b	0.257208	0.305299	0.0765145	0.0804832	1	5.98611
Gprc6a	0.197269	0.231003	0.078674	0.0814754	0.453067	16
4933411G06Rik	0.141648	0.165052	0.086378	0.0871367	1	16.3333
Vgll2	0.135637	0.122797	0.122272	0.121688	1	10.7917
Ros1	0.402008	0.362904	0.158457	0.163534	0.99921	15
Dcbld1	0.824209	0.647251	0.298413	0.174799	1	10
Gopc	0.845045	0.701121	0.357418	0.202054	1	5.41667
Nepn	0.590638	0.586845	0.181569	0.201763	1	4.94444
Nus1	0.47683	0.485409	0.178534	0.201179	1	7.79861
Slc35f1	0.379771	0.452784	0.146492	0.174332	1	16
Pln	0.301447	0.35129	0.110599	0.136746	0.9148	14.5
Asf1a	0.145383	0.162075	0.10949	0.130092	0.695696	10.5
Mcm9	0.139897	0.149761	0.10984	0.129975	1	8
Fam184a	0.202871	0.20363	0.115034	0.133361	0.633849	23.5
Man1a	0.93154	0.882981	0.320299	0.157406	1	1.38889
Msl3l2	0.109198	0.126999	0.0347846	0.0393954	1	1.29861
D630037F22Rik	0.190732	0.224875	0.0398039	0.0468659	0.499211	4.75
Gja1	0.454827	0.557721	0.0482666	0.0584802	0.00703368	8
Hsf2	0.700945	0.685596	0.166628	0.130617	1	0.944444
Serinc1	0.452667	0.552235	0.100852	0.132135	0.0345251	12
Pkib	0.506887	0.540679	0.14194	0.135111	0.271655	17.5
Fabp7	0.581359	0.710692	0.126182	0.158107	0.0212016	2
Smpdl3a	0.586611	0.716003	0.128049	0.159916	1	13.5
4933403O03Rik	0.537353	0.553578	0.136862	0.155422	1	3.97222
Gm4981	0.539512	0.555445	0.137154	0.155714	1	3.8125
Gcc2	0.820649	0.707424	0.25464	0.156122	0.156479	5.25
Lims1	0.649586	0.498599	0.224699	0.142115	0.000894489	22
Ranbp2	0.164527	0.164293	0.121163	0.125832	0.00652336	11
Ccdc138	0.159799	0.159507	0.118711	0.120754	0.123896	18
Edar	0.0374694	0.0367106	0.121104	0.112583	1	6.29861
Sh3rf3	0.0305241	0.0301156	0.131785	0.116785	1	3.88889
Sept10	0.0260301	0.0218279	0.418116	0.200654	5.66896e-05	8
P4ha1	0.123089	0.092331	0.453134	0.235263	0.000104339	18
Pla2g12b	0.362087	0.246352	0.561865	0.272091	1.08462e-09	1.5
Oit3	0.420684	0.327127	0.443738	0.297012	0.0809758	22
Ccdc109a	0.922552	0.840551	0.685596	0.386016	3.3618e-10	3.25
Dnajb12	0.784347	0.575931	0.799171	0.478989	1	5.72917
Ddit4	0.71291	0.581942	0.685187	0.474787	0.000747394	18
Ascc1	0.333489	0.249854	0.713027	0.440761	1	5.21528
Spock2	0.149586	0.142407	0.388176	0.389868	1	16.25
Chst3	0.09023	0.0854441	0.352224	0.354908	1	3.97222
Psap	0.0585969	0.047683	0.588187	0.343819	1	4.875
4632428N05Rik	0.0358935	0.0342594	0.327594	0.3395	1	3.09722
Cdh23	0.134645	0.127991	0.376736	0.434108	1	19.5
Slc29a3	0.22896	0.214077	0.398448	0.468834	0.301042	18.5
Unc5b	0.617486	0.650053	0.429847	0.518326	0.0280913	17
Pldi	0.510914	0.570912	0.444029	0.539279	1	6.69444
4930565A17	0.440411	0.437551	0.468075	0.573305	1	23.5
Pcbd1	0.907902	0.870025	0.756332	0.600152	0.0119373	21.5
Sgpl1	0.740458	0.705498	0.640948	0.590113	0.000204653	23.5
Tbata	0.673631	0.73643	0.470351	0.58632	1	4.79861
Prf1	0.535252	0.565309	0.442979	0.560114	1	2.56944
X99384	0.468367	0.423952	0.642699	0.52533	0.00375558	4.25
Nodal	0.172406	0.191257	0.402533	0.508813	0.664101	15
Eif4ebp2	0.120754	0.101144	0.651045	0.495097	1.07641e-07	8.5
Lrrc20	0.1448	0.10733	0.650111	0.48465	1	1.5
Ppa1	0.84522	0.665577	0.630968	0.438193	3.34316e-11	20.5
Sar1a	0.327594	0.346621	0.335415	0.42973	0.139472	11.5
Tysnd1	0.390977	0.416482	0.41584	0.424769	0.333735	17.25
Aifm2	0.503619	0.421093	0.654897	0.4194	5.66896e-05	16
H2afy2	0.259776	0.307634	0.301039	0.391152	1	1.78472
Col13a1	0.150228	0.162426	0.31207	0.333431	0.000328486	18.5
2010107G23Rik	0.0713785	0.0797829	0.251138	0.331505	0.0138321	4
Neurog3	0.100677	0.11591	0.25178	0.334598	1	1.96528
Tspan15	0.166278	0.194759	0.259309	0.352515	1	9.78472
Tacr2	0.218805	0.256041	0.262869	0.358819	0.522866	16
Hk1	0.391094	0.472861	0.291817	0.410587	0.271655	0.5
Hkdc1	0.68939	0.855901	0.305766	0.434808	1	4.79861
4930507D05Rik	0.700829	0.866289	0.316272	0.45115	0.0322029	18.5
Supv3l1	0.700887	0.866698	0.316505	0.4515	0.0762041	16
Vps26a	0.690382	0.856951	0.323801	0.463114	0.0227242	11
Srgn	0.437901	0.534434	0.326427	0.463464	0.57552	17
2510003E04Rik	0.460079	0.556029	0.33845	0.472277	1	0
Ddx21	0.585619	0.711393	0.343936	0.477413	0.317162	7.5
Ddx50	0.606864	0.741333	0.358352	0.490603	1	12
Stox1	0.555445	0.545115	0.373059	0.497899	0.801385	23.5
Ccar1	0.849305	0.744543	0.678242	0.512898	1	0.770833
Tet1	0.542372	0.598751	0.405451	0.519202	1	11.4375
Slc25a16	0.61842	0.734855	0.414439	0.529007	0.000247272	12
Dna2	0.408019	0.45115	0.419809	0.531575	0.0453986	4.5
Rufy2	0.509046	0.495739	0.425878	0.535777	0.0243555	16.5
Hnrnph3	0.903642	0.852866	0.726567	0.542956	0.0171719	3
Atoh7	0.631143	0.605755	0.422318	0.516575	1	16
Mypn	0.443679	0.403	0.397806	0.475721	1	16
Herc4	0.609023	0.413213	0.692541	0.462589	0.000747394	4.5
Sirt1	0.954418	0.914089	0.676316	0.446714	1	7
Dnajc12	0.765671	0.767305	0.371659	0.428155	0.475216	8
Ctnna3	0.614217	0.721781	0.344636	0.398156	0.684137	13.5
Lrrtm3	0.137213	0.152912	0.107272	0.102428	1	16.5
1700023F02Rik	0.0845103	0.071612	0.162542	0.110657	0.271655	15
Reep3	0.997549	0.995214	0.914731	0.640072	0.0138321	19.5
Jmjd1c	0.981265	0.956986	0.915256	0.619062	0.0119373	2
Nrbf2	0.265612	0.246878	0.820124	0.5485	1	3.77083
Egr2	0.531108	0.644917	0.498599	0.50998	1	7.44444
Ado	0.68046	0.650461	0.773433	0.511031	7.72424e-05	21.5
Zfp365	0.138088	0.13587	0.53496	0.593673	1	10.4514
Rtkn2	0.165636	0.155305	0.567176	0.63231	1	9.26389
Arid5b	0.61235	0.537061	0.789775	0.695343	0.664101	13
4930545H06Rik	0.3545	0.343644	0.613692	0.690615	1	6.3125
1700040L02Rik	0.872301	0.845687	0.797187	0.699778	8.93136e-06	9.5
Tmem26	0.575406	0.686121	0.569219	0.660033	1	0.756944
Rhobtb1	0.811369	0.885491	0.692074	0.752422	0.522866	13
Cdk1	0.522295	0.549959	0.620988	0.706957	0.000316862	14.5
Ank3	0.165227	0.169721	0.531925	0.604237	0.000247272	8
Ccdc6	0.582876	0.490954	0.462706	0.408836	0.0197696	3
2310015B20Rik	0.123731	0.105871	0.408311	0.332964	1	13
Slc16a9	0.113517	0.102953	0.319307	0.309968	0.00393827	18
Fam13c	0.194584	0.157581	0.245652	0.232462	1	9.92361
Phyhipl	0.275767	0.224991	0.208241	0.200595	0.123896	16.5
Bicc1	0.360278	0.292109	0.215361	0.225108	0.0791192	2.5
C730027H18Rik	0.242559	0.183903	0.27676	0.226275	3.71793e-05	2
Tfam	0.221139	0.17509	0.396055	0.227034	0.000396015	9.5
Ube2d1	0.217871	0.179409	0.375452	0.235555	0.165338	1
Cisd1	0.835765	0.841485	0.377262	0.238882	5.09119e-05	8
Ipmk	0.710517	0.631726	0.37837	0.237598	0.76468	13
Zwint	0.177834	0.208474	0.0507179	0.0578382	0.286017	13
A330049N07Rik	0.307109	0.366348	0.0698027	0.09023	1	6.35417
Pcdh15	0.690323	0.857126	0.140889	0.187113	1	15.5
Gnaz	0.818665	0.831213	0.561573	0.633127	1	3.45833
Rtdr1	0.945897	0.966558	0.684896	0.696218	1	6.96528
Rab36	0.932882	0.967433	0.630034	0.700887	0.838152	15.5
Bcr	0.985526	0.978289	0.903992	0.720439	0.389703	1.5
Adora2a	0.578265	0.686997	0.71005	0.82205	0.271655	16
Upb1	0.704739	0.677483	0.888759	0.856192	0.0197696	12
4933407G14Rik	0.713727	0.738298	0.75213	0.864188	0.0280913	17
1110038D17Rik	0.97502	0.96148	0.974203	0.87837	0.000328486	0.5
Snrpd3	0.967433	0.961363	0.95757	0.878779	0.875087	0.5
AI646023	0.962297	0.955527	0.955235	0.879012	1	9.125
Ggt1	0.885024	0.952842	0.768297	0.879538	1	3.63889
Ggt5	0.771624	0.82205	0.768822	0.880296	1	2.5
Susd2	0.474437	0.459846	0.77495	0.885316	1	2.44444
Cabin1	0.852282	0.821641	0.955702	0.909245	0.695696	9
Ddt	0.838333	0.916132	0.802907	0.911346	1	18
Gstt3	0.965449	0.96364	0.953192	0.911871	1	5.90972
Gstt1	0.974612	0.952667	0.979223	0.912163	1	5.29861
Gstt4	0.907494	0.910004	0.901599	0.90977	1	2.97222
Gstt2	0.950158	0.939069	0.948757	0.909011	9.5957e-13	13
Mif	0.79993	0.714603	0.959029	0.90084	0.301042	21
Derl3	0.763394	0.875044	0.786681	0.891327	1	5.56944
Smarcb1	0.894304	0.863196	0.952842	0.882222	0.0345251	1.5
Mmp11	0.893603	0.933816	0.83168	0.87802	1	5.43056
Chchd10	0.944205	0.934808	0.940878	0.876795	1	6.22917
Vpreb3	0.764095	0.781195	0.789016	0.869149	1	4.97222
Zfp280b	0.332847	0.317906	0.722773	0.825435	1	6.11806
Slc5a4b	0.24571	0.234796	0.686355	0.781604	0.0396898	16
Slc5a4a	0.193242	0.182386	0.672873	0.76357	1	3.29861
Prmt2	0.162134	0.154371	0.646901	0.735788	1	5.94444
S100b	0.162892	0.155072	0.64585	0.733512	1	7.45833
1700094J05Rik	0.338683	0.316855	0.639255	0.719563	0.875087	17.5
Pcnt	0.352457	0.329754	0.646201	0.724349	0.0119373	6.5
2610028H24Rik	0.46218	0.431948	0.647309	0.725633	1	4.96528
Mcm3ap	0.615326	0.58346	0.652737	0.730361	1	3.5
Lss	0.885257	0.812245	0.900665	0.744952	7.72424e-05	20
4930483K19Rik	0.637913	0.604646	0.673515	0.746586	1	3.79861
1700027D21Rik	0.637855	0.604587	0.673573	0.746644	1	10.125
Ftcd	0.812653	0.599276	0.953368	0.748512	0.0517958	5
Col6a2	0.475546	0.44508	0.684837	0.755632	1	5.5
Col6a1	0.472102	0.446948	0.71863	0.791876	0.0861872	5.5
Pcbp3	0.937551	0.927337	0.976596	0.908253	0.091701	16.5
Slc19a1	0.732287	0.807167	0.859869	0.934808	6.26987e-05	13
Col18a1	0.919925	0.926929	0.878662	0.943387	1.86673e-07	3.5
Gm10941	0.69295	0.464924	0.973094	0.938427	1	2.63889
Pofut2	0.698611	0.464865	0.97683	0.938368	1	9.27778
Adarb1	0.997607	0.98786	0.997665	0.947298	1	15.5
1810008A18Rik	0.777985	0.791526	0.910295	0.942862	1	1.26389
Itgb2	0.818606	0.807634	0.93936	0.94187	1	1.24306
Pttg1ip	0.826018	0.662834	0.991946	0.936967	3.50285e-09	3.75
Sumo3	0.928096	0.896697	0.969593	0.933524	5.6679e-10	0.5
Ube2g2	0.879888	0.772674	0.982257	0.930022	0.0021166	18.5
Krtap12-1	0.756332	0.7582	0.818373	0.906443	1	15.5
1700009J07Rik	0.785923	0.872359	0.782654	0.883331	1	3.77083
Lrrc3	0.842535	0.875452	0.885666	0.882923	0.000747394	19.5
Trpm2	0.561749	0.618945	0.769172	0.875802	1	6.15278
1810043G02Rik	0.721314	0.667328	0.949399	0.875394	0.301042	6.5
Pfkl	0.588362	0.719272	0.766021	0.875452	0.244193	21.5
Dnmt3l	0.358585	0.39267	0.760826	0.869791	1	4.63194
Aire	0.330162	0.348197	0.760535	0.869441	1	3.125
Icosl	0.406618	0.429555	0.757441	0.866523	1	14.5
D10Jhu81e	0.831621	0.918174	0.759776	0.868916	0.0128527	7.5
Pwp2	0.93475	0.918933	0.958504	0.869733	1	0.583333
Trappc10	0.96434	0.96825	0.929905	0.872301	1	5.88889
Agpat3	0.856367	0.859169	0.836174	0.864538	0.00320642	7
Rrp1	0.400899	0.465507	0.742967	0.855434	0.99921	4
Cstb	0.412105	0.470468	0.740107	0.852049	1	14
Pdxk	0.954301	0.934283	0.931423	0.845337	0.0517958	15
Ilvbl	0.643924	0.749154	0.67976	0.793685	1	11
Syde1	0.638963	0.740282	0.671297	0.783471	1	4.09722
Casp14	0.716645	0.704039	0.630793	0.736956	0.00320642	2.5
Ccdc105	0.416073	0.391094	0.616318	0.72324	1	3.3125
Slc1a6	0.314579	0.295669	0.606864	0.713377	1	3.45833
2610008E11Rik	0.25073	0.234738	0.588421	0.704272	1	1.5
Ppap2c	0.103187	0.0947823	0.804949	0.928563	0.00703368	11
Mier2	0.10342	0.0951325	0.817381	0.938193	0.453067	16.5
Theg	0.11947	0.108498	0.834948	0.952375	1	6.13889
C2cd4c	0.190674	0.167795	0.84913	0.966558	1	7.47917
Shc2	0.194292	0.170305	0.861387	0.974729	0.333735	16.5
Madcam1	0.417182	0.36804	0.876795	0.980156	1	8.45139
Gm16517	0.553228	0.482666	0.879129	0.98109	1	1.94444
Gzmm	0.562157	0.490603	0.888117	0.984534	1	3.29861
Bsg	0.857243	0.657231	0.994164	0.986635	0.165338	20.5
Hcn2	0.331796	0.293802	0.898739	0.987744	0.0171719	18.5
Polrmt	0.182386	0.17725	0.910704	0.990428	0.0396898	3
Fgf22	0.182211	0.177367	0.91368	0.992471	0.695696	15
Fstl3	0.227501	0.241917	0.921443	0.994164	1	9.97917
Palm	0.478347	0.537294	0.927221	0.994981	0.633849	17
9130017N09Rik	0.845453	0.950858	0.936909	0.995623	1	4.79861
Ptbp1	0.95757	0.991946	0.98004	0.996031	0.00164855	4
BC005764	0.912221	0.982958	0.949049	0.996206	0.633849	16
Prtn3	0.912396	0.983016	0.950216	0.996323	1	3.29861
Elane	0.971519	0.992938	0.991771	0.99644	1	7.16667
Cfd	0.945255	0.992705	0.95897	0.996498	1	9.74306
Med16	0.906618	0.908194	0.995448	0.996673	1	6
C030046I01Rik	0.928038	0.907611	0.998191	0.99679	0.621787	6.5
Kiss1r	0.929614	0.907494	0.998483	0.996848	1	5.47222
Arid3a	0.95115	0.925645	0.998716	0.996907	1	4.29861
Wdr18	0.805124	0.812712	0.960021	0.996965	0.453067	19.5
Grin3b	0.91689	0.933232	0.980332	0.997023	1	10.2778
ORF61	0.89016	0.829228	0.997082	0.99714	0.219328	7.5
Cnn2	0.736547	0.726684	0.965507	0.997257	1	1.22917
Abca7	0.729602	0.722482	0.963173	0.997374	1	4.27083
Hmha1	0.649352	0.600677	0.964748	0.997432	1	7.72917
Polr2e	0.815163	0.60272	0.999533	0.997665	0.728853	5.5
Gpx4	0.706315	0.571554	0.992705	0.998016	0.0322029	15
Sbno2	0.578616	0.476013	0.993638	0.998191	1	3
Stk11	0.57062	0.487393	0.99714	0.998483	0.0197696	6
Dos	0.688456	0.780845	0.985526	0.998774	1	18
Atp5d	0.806758	0.757325	0.99965	0.998833	1	4.72917
Midn	0.855375	0.954185	0.977822	0.998891	0.000476879	7
Cirbp	0.898506	0.983658	0.979339	0.999008	1.1218e-05	5
1600002K03Rik	0.898331	0.983541	0.979573	0.999066	0.0861872	18
Efna2	0.705148	0.793452	0.980156	0.999125	1	4.47222
Mum1	0.62659	0.621921	0.982491	0.999241	0.0148646	6
Ndufs7	0.99749	0.998366	0.999708	0.999475	0.257768	2.5
Gamt	0.996673	0.998483	0.999358	0.999533	1	10.7431
Dazap1	0.997665	0.998541	0.999883	0.999591	0.00955835	9
Rps15	0.876211	0.943154	0.985001	0.999767	1	5.63889
Apc2	0.911521	0.978756	0.985059	0.999825	1	17
2310011J03Rik	0.973153	0.98039	1	0.999942	1	8.90278
Pcsk4	0.962122	0.995331	0.989495	1	4.63425e-12	12
Reep6	0.96469	0.995389	0.991362	0.999883	1	9.11806
Adamtsl5	0.798588	0.885141	0.988035	0.999708	0.801385	16.5
Plk5	0.792576	0.918349	0.986576	0.99965	1	3.625
Mex3d	0.703922	0.817264	0.982841	0.999416	1	6.28472
Mbd3	0.723766	0.783822	0.982199	0.999358	1	0.444444
Uqcr11	0.969301	0.959729	0.999825	0.9993	0.410414	18.5
Tcf3	0.915781	0.964457	0.983775	0.999183	1	6
Onecut3	0.559647	0.576281	0.977472	0.998949	1	8.45833
Atp8b3	0.300572	0.318431	0.975954	0.998716	1	16.5
Rexo1	0.45541	0.425411	0.997199	0.998658	0.410414	2.25
Klf16	0.652854	0.754932	0.974437	0.998599	0.0128527	10
Fam108a	0.807284	0.702054	0.999475	0.998541	0.0128527	13
Adat3	0.809852	0.703455	0.999591	0.998424	0.257768	16
Csnk1g2	0.948698	0.926112	0.9993	0.998366	0.103712	9
Btbd2	0.94864	0.929088	0.999241	0.998307	1	6.05556
Mknk2	0.977939	0.995448	0.987919	0.998249	1.08462e-09	12.5
Ap3d1	0.872184	0.966208	0.968659	0.998132	0.271655	3
Dot1l	0.706665	0.812653	0.967725	0.998074	0.664101	22
Plekhj1	0.665927	0.691958	0.965332	0.997957	1	1.38889
Sf3a2	0.665986	0.692016	0.965274	0.997899	0.091701	2.5
Amh	0.667095	0.692249	0.96504	0.997841	1	6.11806
Jsrp1	0.757675	0.797712	0.964515	0.997782	1	8.34028
Oaz1	0.909712	0.946189	0.990195	0.997724	5.09119e-05	7
Lingo3	0.867048	0.943037	0.962647	0.997607	1	5.3125
Lsm7	0.92261	0.940177	0.995623	0.997549	0.103712	3
3110056O03Rik	0.924653	0.940119	0.996206	0.99749	0.00194224	0.5
Timm13	0.75569	0.897339	0.958795	0.997315	1	19
Lmnb2	0.839267	0.864188	0.998132	0.997199	1	8.59722
Gadd45b	0.707949	0.853508	0.957103	0.997082	1	3.95833
Gng7	0.46148	0.556554	0.950566	0.996732	1	5.33333
Diras1	0.394304	0.466208	0.949807	0.996615	0.0171719	16.5
Slc39a3	0.393312	0.465332	0.948874	0.996557	0.410414	6.5
Sgta	0.638205	0.760009	0.947181	0.996381	1	7.21528
Thop1	0.775359	0.756449	0.997607	0.996265	1	2.38889
Creb3l3	0.889751	0.914147	0.966558	0.996148	0.147736	11
Map2k2	0.874869	0.795261	0.996732	0.99609	1	15
Zbtb7a	0.821816	0.902475	0.940703	0.995973	0.333735	16
Pias4	0.920217	0.899965	0.996848	0.995915	1	6.22917
Eef2	0.636804	0.559064	0.983425	0.995856	1	7.40278
Dapk3	0.549376	0.555854	0.936325	0.995798	1	1.90278
2310050B05Rik	0.453543	0.446306	0.935041	0.995739	1	2.64583
Itgb1bp3	0.434808	0.426287	0.934458	0.995681	0.695696	15
Atcay	0.668379	0.619237	0.956052	0.995564	1	13
Zfr2	0.874927	0.818023	0.994922	0.995506	1	3.74306
Matk	0.834248	0.930081	0.928797	0.995448	1	3.78472
Mrpl54	0.885841	0.932298	0.975371	0.995389	0.548327	18
Apba3	0.932123	0.932065	0.996615	0.995331	1	1.78472
Tjp3	0.955644	0.95401	0.995915	0.995273	6.14636e-08	1
Pip5k1c	0.838975	0.881172	0.960488	0.995214	0.410414	4
2510012J08Rik	0.67369	0.545699	0.991421	0.994339	1	0.958333
Tbxa2r	0.685538	0.543072	0.993755	0.994047	1	8.47917
Gipc3	0.479164	0.465274	0.914206	0.993347	1	11.0903
Hmg20b	0.621279	0.592214	0.91263	0.993171	1	9.24306
F630110N24Rik	0.76462	0.786098	0.911287	0.992996	1	0.583333
4930404N11Rik	0.767655	0.790767	0.910062	0.992588	1	11.6111
Fzr1	0.867165	0.797829	0.988619	0.991304	0.76468	7
Dohh	0.770281	0.795728	0.906093	0.990545	1	12.5
Nfic	0.939535	0.941928	0.990662	0.988152	0.370174	20
Ncln	0.386425	0.368916	0.864363	0.97823	1	6.34722
S1pr4	0.385024	0.368099	0.862321	0.97753	0.664101	15.5
Gna15	0.253648	0.256683	0.850823	0.972686	1	8.45833
Gna11	0.242734	0.264678	0.840376	0.965215	1	12
Aes	0.557138	0.534668	0.962239	0.956286	1	4.86806
Tle2	0.726275	0.71577	0.96755	0.95115	0.219328	5
Tle6	0.59449	0.73217	0.812245	0.939827	0.499211	22
BC025920	0.484709	0.437785	0.948173	0.937668	1	5.04861
Sirt6	0.497082	0.433874	0.95541	0.927454	0.838152	16.5
Ankrd24	0.462647	0.433816	0.923661	0.926987	1	18
Zfp433	0.508404	0.462064	0.652329	0.779153	1	2.72917
Zfp781	0.531925	0.480857	0.620404	0.740399	1	3.125
Zfp873	0.582584	0.530874	0.575873	0.682152	1	16.5
AU041133	0.868157	0.740049	0.833431	0.657231	0.9148	22.5
Glt8d2	0.90049	0.947064	0.629567	0.671122	0.370174	19.5
Hcfc2	0.901599	0.948232	0.629392	0.67188	0.0227242	4.5
Nfyb	0.982608	0.952025	0.944847	0.674624	0.333735	3
Txnrd1	0.72645	0.778861	0.608381	0.656297	0.207354	19
Eid3	0.426695	0.428563	0.593615	0.64229	1	16.5
Chst11	0.165285	0.173806	0.544415	0.596883	1	19.5
Slc41a2	0.984825	0.979865	0.846737	0.591456	7.01514e-07	0.5
D10Wsu102e	0.972686	0.95792	0.841426	0.584102	0.00602142	4
Aldh1l2	0.450624	0.419283	0.408836	0.438485	1	19.5
A230046K03Rik	0.447239	0.41654	0.4037	0.432649	0.0159612	21
Appl2	0.307284	0.230769	0.582759	0.363429	8.93136e-06	5.5
1500009L16Rik	0.145734	0.134586	0.315746	0.327302	1	2.44444
Nuak1	0.35806	0.410937	0.311719	0.347263	1	20
Ckap4	0.702463	0.746294	0.347088	0.391969	1	11.1111
Tcp11l2	0.902825	0.895238	0.559998	0.407552	0.0006835	4.25
Polr3b	0.690498	0.697619	0.362145	0.402241	1	3.79861
Rfx4	0.825785	0.723182	0.497374	0.403292	7.63712e-09	3
Ric8b	0.856309	0.73894	0.701704	0.411112	0.0484669	22
Fhl4	0.571787	0.542314	0.375744	0.410762	1	0.611111
AI597468	0.571729	0.542255	0.375686	0.410646	0.00759982	2
Mterfd3	0.504669	0.473736	0.372826	0.408895	1.1218e-05	5.5
Cry1	0.923719	0.918233	0.570678	0.408661	4.79997e-16	20
Btbd11	0.501109	0.479981	0.270631	0.301798	1	1.11111
Pwp1	0.54243	0.656064	0.223707	0.298529	0.453067	19.5
Prdm4	0.564317	0.689156	0.229952	0.313003	1	7.72917
D10Wsu52e	0.461714	0.566009	0.231645	0.318373	0.000126304	8.5
Fbxo7	0.424594	0.517276	0.237539	0.329812	0.0484669	7.5
Timp3	0.240924	0.284931	0.235438	0.305299	3.95506e-08	13
Syn3	0.202521	0.229719	0.264737	0.329053	1	4.45833
1810014B01Rik	0.647543	0.780086	0.332555	0.407027	1	8.77083
Hsp90b1	0.65548	0.790125	0.342127	0.418058	1	5.59722
BC030307	0.655305	0.789891	0.342419	0.418233	1	6.13889
Nt5dc3	0.818256	0.695693	0.683962	0.441695	1	11.0972
Stab2	0.696451	0.629509	0.438835	0.504261	0.0043975	3
1700113H08Rik	0.734096	0.678125	0.434866	0.502159	0.4314	16.5
Ascl1	0.732053	0.775067	0.490078	0.490312	0.875087	19
Pah	0.848839	0.856192	0.636395	0.495389	0.000273712	14.5
Igf1	0.861503	0.750204	0.593265	0.400782	4.45552e-06	15
Tyms-ps	0.605171	0.607039	0.294677	0.37837	1	8.25694
Pmch	0.470993	0.541321	0.275359	0.348488	1	4.11111
4930547N16Rik	0.444847	0.39086	0.485117	0.334248	1	10.9653
Nup37	0.448523	0.390744	0.494164	0.334189	0.875087	3.5
Ccdc53	0.26071	0.291175	0.26357	0.324326	1	12
Dram1	0.289833	0.277168	0.267947	0.320299	1	2.78472
Gnptab	0.497899	0.471402	0.271332	0.322575	1	7.22917
Sycp3	0.814871	0.868682	0.285456	0.336466	1	8.5
Chpt1	0.920567	0.884615	0.524804	0.346971	0.0043975	17
Mybpc1	0.268355	0.275301	0.278044	0.325668	1	7.45833
Spic	0.318665	0.369674	0.272032	0.318081	1	16
Arl1	0.544356	0.652212	0.270048	0.31598	0.000973304	15.5
Utp20	0.552119	0.660325	0.269931	0.313412	1	9.22917
Slc5a8	0.526906	0.632077	0.269347	0.308393	1	0.729167
Ano4	0.464282	0.453484	0.359052	0.393487	1	15.5
Gas2l3	0.898214	0.951733	0.460663	0.518501	1.00074e-05	13.5
Nr1h4	0.994689	0.990428	0.85094	0.569511	0.0103187	14
Scyl2	0.823334	0.697269	0.755107	0.546107	1	16.5
Actr6	0.925295	0.828003	0.831388	0.531808	1.76713e-05	15.5
Uhrf1bp1l	0.520894	0.511906	0.44473	0.523637	0.00955835	9.25
Anks1b	0.544006	0.549551	0.526614	0.432182	1	0.0972222
Apaf1	0.0569044	0.0620404	0.133419	0.131668	1	2.5
Ikbip	0.056846	0.061982	0.133477	0.131726	0.603275	1
Slc25a3	0.0647251	0.0615151	0.207657	0.134878	1	4.88889
Tmpo	0.0887125	0.0848021	0.143224	0.140131	5.40949e-07	19.5
Nedd1	0.172464	0.152387	0.19295	0.1619	0.257768	5.5
Cdk17	0.785456	0.551827	0.680752	0.353508	1.9742e-05	3
Elk3	0.494689	0.422902	0.424945	0.407844	0.007357	1
Lta4h	0.613809	0.419517	0.753589	0.468075	0.174942	15.5
Hal	0.938835	0.89016	0.763044	0.487393	1.88692e-11	3
Amdhd1	0.899615	0.843994	0.724174	0.505078	2.82914e-13	4.5
Ccdc38	0.965799	0.944321	0.788491	0.505311	1	5.47222
4933408J17Rik	0.543773	0.552586	0.466499	0.498191	1	5.625
Snrpf	0.543598	0.552527	0.466383	0.498074	0.00759982	21
Ntn4	0.357009	0.405276	0.455644	0.484592	0.000185689	4.5
Metap2	0.506945	0.523696	0.567818	0.486051	9.47668e-05	8
Vezt	0.550718	0.470702	0.471694	0.511673	0.244193	6
Fgd6	0.550776	0.470877	0.471752	0.511731	0.00194224	7
Nr2c1	0.235497	0.196627	0.469359	0.512548	1	1
Ndufa12	0.144333	0.12338	0.47076	0.51675	0.000328486	19.5
Gm4792	0.13943	0.12589	0.48395	0.539162	0.664101	15
Tmcc3	0.52533	0.479223	0.566651	0.640247	1	0.944444
4932415G12Rik	0.81563	0.762752	0.893603	0.656939	0.00513692	4.75
Ccdc41	0.815688	0.762811	0.893545	0.656881	1	11
Plxnc1	0.482783	0.432182	0.859227	0.682386	1	4.06944
Cradd	0.623205	0.453251	0.934633	0.766604	0.801385	1
Socs2	0.901249	0.842769	0.955002	0.810144	1	23.5
5730420D15Rik	0.877437	0.843294	0.925645	0.810552	1	10.7431
Ube2n	0.848547	0.677658	0.956169	0.829929	3.21009e-07	21
Nudt4	0.998132	0.995273	0.971694	0.841485	0.0159612	3
Eea1	0.91047	0.754348	0.958679	0.718513	1	7
Btg1	0.554103	0.46434	0.343294	0.297595	1	3
4930556N09Rik	0.621513	0.53957	0.198086	0.174448	1	10.5903
Dcn	0.536419	0.648243	0.126474	0.129509	0.317162	21
Lum	0.561807	0.683962	0.121221	0.130384	0.410414	18
4930473O22Rik	0.418174	0.507179	0.116085	0.12554	1	5.3125
Kera	0.414439	0.501109	0.11591	0.125131	1	8.40278
Epyc	0.402591	0.484884	0.10733	0.115268	1	9.29861
4921510H08Rik	0.279094	0.333606	0.096825	0.104646	1	4.91667
Atp2b1	0.418758	0.509513	0.168904	0.178417	0.286017	3
Galnt4	0.149002	0.168204	0.200654	0.201821	0.4314	2
Dusp6	0.790825	0.530758	0.515933	0.21542	1	4.22917
Csl	0.468892	0.558247	0.15087	0.141998	1	0.569444
Kitl	0.551768	0.660616	0.115501	0.123322	0.000100619	15
Tmtc3	0.19044	0.222015	0.0602895	0.0585969	0.317162	21
Cep290	0.190265	0.22184	0.0601728	0.0584219	1	6.47222
4930430F08Rik	0.175499	0.204272	0.0535193	0.0501342	3.02594e-05	19.5
1700017N19Rik	0.174915	0.203572	0.0532859	0.0497257	1	8.97917
Mgat4c	0.0497257	0.0545115	0.0156998	0.016692	1	8.19444
Nts	5.83635e-05	5.83635e-05	5.83635e-05	5.83635e-05	1	5.20139
Rassf9	5.83635e-05	5.83635e-05	5.83635e-05	5.83635e-05	1	5.66667
Alx1	0.0710867	0.0796078	0.0157581	0.0167503	1	7.09028
Slc6a15	0.130968	0.153729	0.0195518	0.0200187	1	6.63889
Tmtc2	0.369441	0.352282	0.121046	0.101202	0.000168035	11
BC067068	0.633244	0.783238	0.0998016	0.143107	0.174942	3.5
Ccdc59	0.633302	0.783296	0.0998599	0.143166	0.317162	7
Ppfia2	0.648418	0.794385	0.144975	0.197152	1	8.97222
Lin7a	0.350473	0.384499	0.195576	0.266721	0.00703368	19
Myf5	0.22219	0.257675	0.17048	0.230361	1	11.1111
Myf6	0.222832	0.25855	0.169954	0.228668	1	3.63889
Ppp1r12a	0.889109	0.839967	0.36197	0.223357	0.000361391	3.5
Pawr	0.39267	0.323976	0.222773	0.165869	0.00194224	9
Syt1	0.457336	0.561282	0.0698611	0.0829929	4.00992e-11	8.25
Nav3	0.0637913	0.0726042	0.101086	0.10377	0.695696	16
9230102K24Rik	0.0648418	0.06455	0.242442	0.256099	1	6.48611
E2f7	0.208299	0.20684	0.31668	0.350881	1	6.97222
Csrp2	0.911229	0.879363	0.753414	0.504903	0.0184269	13.5
Zdhhc17	0.458912	0.351056	0.717287	0.541555	0.123896	4
Osbpl8	0.917532	0.836816	0.892611	0.596708	1	7.24306
Bbs10	0.689973	0.564258	0.792926	0.612525	0.728853	21
Nap1l1	0.893662	0.762286	0.849189	0.606397	2.14664e-09	19.5
Phlda1	0.844636	0.627057	0.880647	0.605346	1	8.40278
4933440J02Rik	0.947356	0.925937	0.770748	0.608264	1	16
Krr1	0.894596	0.984183	0.469009	0.573888	0.0300596	16.25
Glipr1	0.869441	0.9522	0.458795	0.558188	1	6.98611
Glipr1l1	0.732345	0.792226	0.414848	0.500934	1	5.29861
Glipr1l2	0.722482	0.779444	0.399848	0.478581	1	7.53472
Caps2	0.31312	0.317848	0.343002	0.402124	1	18
Kcnc2	0.290475	0.294035	0.279036	0.319365	1	9.65972
Trhde	0.717229	0.762928	0.404809	0.363079	1	5.88889
Tph2	0.556437	0.525563	0.423485	0.481732	1	10.2986
Tbc1d15	0.937318	0.920976	0.700887	0.510856	9.3587e-08	7
Rab21	0.886425	0.804307	0.747695	0.502568	0.00406485	0
Tmem19	0.918641	0.863605	0.747169	0.491829	0.317162	2
Thap2	0.901891	0.854383	0.686997	0.470176	1	10.5
Zfc3h1	0.767246	0.645267	0.609432	0.469593	1	1.38889
A930009A15Rik	0.449107	0.42547	0.315396	0.333781	0.351194	13.5
Lgr5	0.340084	0.323042	0.305533	0.322925	9.47668e-05	3.5
Tspan8	0.139022	0.130442	0.221198	0.225808	1	16
Ptprr	0.0978756	0.0932065	0.186355	0.190207	1	1.79861
4933416C03Rik	0.0926229	0.0877203	0.178767	0.181394	1	6.95833
Ptprb	0.0479748	0.0449399	0.177308	0.182036	0.548327	3
1700058G18Rik	0.0347846	0.0339092	0.186997	0.195926	1	6.65278
Cnot2	0.0508346	0.0442979	0.417065	0.229427	0.00821488	5.5
Gm239	0.131084	0.144333	0.345687	0.401191	1	9.79861
Rab3ip	0.223474	0.244543	0.378429	0.44508	0.107618	10
4933412E12Rik	0.223591	0.244601	0.378662	0.445372	1	16.5
D630029K05Rik	0.284405	0.319132	0.38765	0.458562	1	9.47222
Cct2	0.776585	0.777518	0.682678	0.54138	1	5.58333
Frs2	0.914031	0.890685	0.804249	0.596825	0.139472	4
Yeats4	0.494747	0.499183	0.532567	0.629859	8.93136e-06	4.5
9530003J23Rik	0.378546	0.384382	0.538228	0.636104	1	5.46528
Lyz2	0.295027	0.288841	0.559589	0.65729	0.838152	21
Lyz1	0.295378	0.289308	0.566768	0.663476	1	3.11111
Cpsf6	0.844811	0.731937	0.88088	0.713202	0.165338	6.5
Cpm	0.905976	0.822342	0.858527	0.684195	1	6.8125
Mdm2	0.521945	0.600268	0.55206	0.651862	0.410414	2
Slc35e3	0.58702	0.536652	0.821758	0.631259	1	9.06944
Nup107	0.601377	0.533384	0.825026	0.602136	0.156479	2
Rap1b	0.400198	0.401016	0.684545	0.570328	0.0517958	10
4933411E08Rik	0.317147	0.377437	0.42652	0.512723	1	10.625
Mdm1	0.220614	0.254465	0.331154	0.382923	1	5.625
Ifng	0.20398	0.213552	0.288316	0.327069	1	5.63889
Cand1	0.491187	0.403934	0.543189	0.292401	0.695696	3.5
Grip1	0.713027	0.877962	0.225341	0.270748	0.00295002	17
Helb	0.138497	0.128691	0.280261	0.165169	0.116918	6.25
Irak3	0.0923894	0.0899381	0.170655	0.170596	1	5.95139
Tmbim4	0.106805	0.0992763	0.171297	0.17118	0.0300596	18.5
Llph	0.135812	0.125131	0.173573	0.17334	0.00652336	14
Hmga2	0.52031	0.47362	0.211859	0.211568	1	9.47917
4921513I03Rik	0.154196	0.141006	0.265379	0.263686	1	20
Msrb3	0.16546	0.111941	0.604062	0.32917	1	2.55556
Lemd3	0.353099	0.237598	0.600035	0.38088	0.0017898	3.16667
Wif1	0.375627	0.319774	0.397689	0.421151	1	4.53472
Tbc1d30	0.762636	0.584802	0.806525	0.602486	0.0171719	7.5
Gns	0.987627	0.979106	0.878487	0.641648	0.00295002	9
Rassf3	0.932357	0.934458	0.839909	0.630501	1.9742e-05	6.5
Tbk1	0.505369	0.443154	0.781896	0.587429	2.78158e-06	4.25
Xpot	0.488386	0.578674	0.480682	0.578265	0.0197696	11.5
D930020B18Rik	0.537411	0.642465	0.454535	0.568052	0.0517958	15.5
BC048403	0.292401	0.267655	0.6783	0.497023	1	8.07639
Srgap1	0.277752	0.193475	0.55171	0.348372	1	5.13889
Tmem5	0.371834	0.333197	0.30279	0.339442	1	12.5
Avpr1a	0.571028	0.529765	0.312361	0.336699	3.34316e-11	23.5
Ppm1h	0.167211	0.160325	0.260126	0.294736	1	7.91667
Mon2	0.571962	0.70258	0.275709	0.350998	0.00461279	7.5
Usp15	0.77425	0.932707	0.297712	0.380238	0.0322029	15.5
Fam19a2	0.469651	0.569044	0.293977	0.357418	1	9.0625
4930503E24Rik	0.71577	0.736489	0.214252	0.21361	0.18507	14.5
Slc16a7	0.978639	0.963289	0.76211	0.503677	1.41015e-05	14
Lrig3	0.922085	0.731586	0.753706	0.426695	0.00475394	7.5
Xrcc6bp1	0.740107	0.880647	0.654838	0.830221	2.43957e-07	14
Ctdsp2	0.884557	0.936034	0.831738	0.876736	0.0227242	7
Avil	0.719213	0.809677	0.722365	0.885899	0.370174	16.5
Tsfm	0.512256	0.586203	0.736022	0.897455	1	3.45833
Mettl1	0.597234	0.696977	0.74145	0.902008	0.067149	18.5
Cyp27b1	0.597992	0.69937	0.744543	0.905218	0.76468	15.5
Cdk4	0.684312	0.841543	0.752656	0.911754	1	5.84722
Tspan31	0.754873	0.838275	0.877728	0.913505	0.0861872	22
Agap2	0.561282	0.649877	0.78779	0.915957	1	17.25
Os9	0.580483	0.716529	0.778802	0.926871	0.165338	7
B4galnt1	0.450566	0.545757	0.806058	0.938135	1	7
Slc26a10	0.356017	0.418991	0.803082	0.941345	1	4.125
Pip4k2c	0.308801	0.345862	0.815922	0.948874	0.0300596	6.5
Kif5a	0.397689	0.406677	0.836349	0.96469	0.333735	17.5
Dctn2	0.514357	0.522178	0.837166	0.965449	0.00375558	7.5
Mbd6	0.748745	0.695518	0.933174	0.97076	0.0714947	7.5
Ddit3	0.783997	0.696918	0.961714	0.97146	1	7.65278
Mars	0.669954	0.685304	0.854792	0.975079	0.0809758	5.25
Arhgap9	0.544706	0.544064	0.858469	0.976188	0.00759982	21
Gli1	0.666219	0.62198	0.866464	0.978464	1	3.29861
Inhbe	0.957628	0.948115	0.972919	0.979865	0.231644	10
Inhbc	0.915548	0.815863	0.994689	0.981207	0.664101	19
R3hdm2	0.703747	0.760651	0.878079	0.982783	0.875087	7.5
Stac3	0.412163	0.487452	0.895471	0.987335	1	5.28472
Ndufa4l2	0.601144	0.723766	0.897981	0.98786	1	1.625
Shmt2	0.696627	0.721023	0.972511	0.988269	1	5.55556
Nxph4	0.489786	0.568402	0.902008	0.988677	0.99921	15.5
Lrp1	0.975662	0.992413	0.962822	0.992413	0.0517958	7
Stat6	0.681335	0.753181	0.91584	0.992529	0.123896	7
Nab2	0.849189	0.80635	0.992413	0.992296	3.98245e-06	3.5
1700012D01Rik	0.826252	0.806583	0.985934	0.992354	1	9.58333
Tmem194	0.561924	0.604704	0.916073	0.992238	1	5.58333
Myo1a	0.725808	0.851231	0.916482	0.992179	1	10.4653
Tac2	0.726042	0.850006	0.91689	0.992004	1	8.3125
Zbtb39	0.791876	0.819949	0.917474	0.991946	1	7.72917
Gpr182	0.973912	0.986109	0.958328	0.991829	0.00347282	18.5
Rdh1	0.99037	0.986576	0.991654	0.991654	1	3.625
Rdh9	0.995739	0.986343	0.998074	0.990895	5.42923e-13	12.5
Rdh16	0.995623	0.984709	0.998424	0.989845	0.219328	9.5
BC089597	0.972336	0.96469	0.991129	0.989436	1	7.72917
Rdh7	0.990837	0.981499	0.998016	0.989028	2.78158e-06	8
Sdr9c7	0.944555	0.981732	0.927513	0.988911	3.01432e-09	23.5
Hsd17b6	0.25464	0.28353	0.899498	0.984417	5.40949e-07	12.25
Prim1	0.223882	0.252305	0.887008	0.98395	0.000104339	23
Naca	0.258375	0.251722	0.963873	0.982608	0.000328486	12
Ptges3	0.222365	0.251196	0.880472	0.980682	1	5.29861
Atp5b	0.348839	0.328645	0.977588	0.979223	1	5.08333
Baz2a	0.472628	0.561107	0.88444	0.978639	0.207354	4
Rbms2	0.649644	0.639489	0.86769	0.973094	1	4
Gls2	0.888409	0.950741	0.866931	0.972277	0.067149	6
Spryd4	0.944613	0.953076	0.961013	0.970643	0.00164855	18.5
Mip	0.766429	0.779853	0.862612	0.968367	1	0.576389
Timeless	0.766371	0.779503	0.861445	0.967433	1	2.94444
Apon	0.919517	0.831446	0.988152	0.964106	3.39531e-08	1
Apof	0.888234	0.826252	0.964282	0.960605	0.123896	0.5
Stat2	0.840493	0.82526	0.912747	0.959904	0.0322029	23
Il23a	0.518384	0.468659	0.849597	0.953134	0.389703	16
Pan2	0.516634	0.467083	0.848313	0.952434	0.000273712	3.5
Cnpy2	0.510622	0.462297	0.845512	0.949574	0.110157	6.5
Cs	0.480974	0.432007	0.843352	0.947239	2.45459e-05	1.5
Coq10a	0.824851	0.740458	0.936267	0.942512	0.0148646	7
Ankrd52	0.572487	0.601844	0.837866	0.941461	1	2
Slc39a5	0.661025	0.75534	0.833956	0.938251	1	16.5
Obfc2b	0.512548	0.578907	0.832438	0.937026	1	3.77083
Rnf41	0.532684	0.59735	0.832147	0.936734	0.116918	23
Smarcc2	0.533792	0.605813	0.825318	0.929497	0.548327	3
Myl6b	0.559531	0.617136	0.838625	0.925645	1	2.74306
Esyt1	0.683086	0.801272	0.821408	0.924127	1	1
Zc3h10	0.780028	0.836991	0.820007	0.922143	1	5.125
Rpl41	0.780728	0.837633	0.819949	0.921793	1	21.5
Pa2g4	0.963698	0.947123	0.979923	0.920509	5.59457e-06	11
Erbb3	0.925937	0.914031	0.944496	0.916132	0.000747394	4
Rps26	0.748278	0.737014	0.803957	0.903992	0.99921	20
Ikzf4	0.934108	0.881872	0.960896	0.896055	0.0424399	19.5
Suox	0.919867	0.872476	0.944963	0.88339	0.000973304	0
Rab5b	0.810435	0.662367	0.93545	0.871133	0.475216	2.5
Cdk2	0.548617	0.508346	0.768589	0.866756	1	3.29861
Dgka	0.428096	0.398156	0.772557	0.850006	1	2.60417
Wibg	0.53315	0.397572	0.933816	0.848313	1	4.09722
Mmp19	0.504903	0.401307	0.964165	0.829754	0.00555499	20
Dnajc14	0.417591	0.495623	0.724699	0.823567	1	9.90278
Ormdl2	0.552702	0.660675	0.717988	0.817381	1	21.5
Gdf11	0.375219	0.411696	0.691374	0.781545	0.333735	17
Rdh5	0.805474	0.578441	0.949924	0.769172	1	2.32639
Bloc1s1	0.640189	0.576164	0.700595	0.766313	0.838152	12.5
Itga7	0.88981	0.92191	0.695459	0.762344	1	1.375
Mettl7b	0.985818	0.966908	0.959437	0.749912	1	7.09722
Neurod4	0.155539	0.146609	0.0602311	0.050251	1	1.43056
5830405N20Rik	0.0972336	0.0925061	0.0576048	0.0470993	0.103712	1
Vmn2r84	0.0758142	0.0727793	0.0510681	0.0424303	1	6.94444
Pisd-ps3	0.0159332	0.0157581	0.153846	0.171122	0.067149	3
Sfi1	0.0228785	0.0215361	0.183553	0.197969	1	8.25694
Eif4enif1	0.0225867	0.0215945	0.173923	0.201354	0.301042	7.5
Drg1	0.0252714	0.0218863	0.3702	0.225283	0.231644	11.5
Patz1	0.0231119	0.0221198	0.198377	0.235613	1	8.74306
Pik3ip1	0.0292401	0.0283063	0.215186	0.255282	1	4.95833
Limk2	0.0405043	0.0390452	0.249329	0.306408	1	13.5
Rnf185	0.0584219	0.0456986	0.507937	0.340084	1	4.44444
8430429K09Rik	0.0575464	0.045757	0.490545	0.340259	1	10.2986
Pla2g3	0.134528	0.126824	0.291993	0.367398	1	9.89583
Inpp5j	0.13622	0.128225	0.307576	0.388701	0.603275	16.5
Selm	0.137329	0.128983	0.31633	0.399381	1	8.74306
Smtn	0.397222	0.271332	0.677834	0.422026	1	3.40278
Tug1	0.789891	0.660791	0.621921	0.527081	0.0453986	4.5
Morc2a	0.808101	0.660733	0.664818	0.527372	1	4.19444
Osbp2	0.579491	0.714953	0.537411	0.694992	1	8.63889
4921536K21Rik	0.468834	0.574589	0.557196	0.71647	1	15.5
Dusp18	0.468717	0.57453	0.557371	0.716587	1	6.38889
Slc35e4	0.384032	0.462998	0.571787	0.730828	0.499211	21
Tcn2	0.795086	0.782304	0.892378	0.745477	1	19
Pes1	0.647368	0.798996	0.611124	0.766021	0.00116289	19.5
Gal3st1	0.52498	0.623264	0.624431	0.778102	1	9.44444
Sec14l4	0.905626	0.923544	0.869966	0.813762	1	18
Sec14l2	0.872242	0.882864	0.919984	0.846387	0.00320642	0
Rnf215	0.674507	0.627699	0.69721	0.845103	1	5.55556
Ccdc157	0.931189	0.827186	0.955294	0.843236	0.351194	13
Sf3a1	0.934224	0.827244	0.958854	0.843177	0.18507	16
Tbc1d10a	0.980156	0.952259	0.955177	0.843527	0.00295002	7.5
Gatsl3	0.946831	0.910529	0.935392	0.836757	0.514792	14
Osm	0.843469	0.929555	0.691666	0.829404	1	4.95833
Lif	0.929205	0.927396	0.906385	0.819248	0.0630456	17.5
Hormad2	0.383623	0.385841	0.60237	0.722773	1	3.79861
Mtmr3	0.866873	0.785923	0.869324	0.685187	0.0517958	3.5
Ascc2	0.887125	0.811311	0.883331	0.681102	1	7
Uqcr10	0.632777	0.515992	0.831505	0.668787	0.147736	17.5
Zmat5	0.605054	0.515641	0.791409	0.668729	1	0.729167
Cabp7	0.47502	0.491712	0.553928	0.659274	1	5.22917
Nf2	0.126474	0.130501	0.553519	0.649469	1	8.45833
Nipsnap1	0.111358	0.0891794	0.900374	0.649877	1.74072e-06	5.5
Thoc5	0.0808334	0.0881872	0.559297	0.65122	0.0159612	18.5
Ap1b1	0.136162	0.130734	0.806992	0.656648	1	2.04167
Nefh	0.128283	0.131026	0.744018	0.656706	1	8.24306
Rasl10a	0.410821	0.497841	0.610949	0.68793	1	6.97222
Gas2l1	0.321991	0.381464	0.61375	0.690032	1	6.55556
Ewsr1	0.311194	0.261468	0.865355	0.698144	0.0861872	5
Rhbdd3	0.328061	0.26141	0.896346	0.698261	0.000747394	5.5
Emid1	0.283822	0.270865	0.650461	0.716645	1	7.29861
Kremen1	0.609256	0.446131	0.89267	0.767655	1	11.0833
Xbp1	0.987335	0.985526	0.96148	0.871309	1	8.5
Ccdc117	0.607914	0.560056	0.808393	0.863721	0.00652336	14.5
Ankrd36	0.459087	0.416365	0.800105	0.855725	0.0184269	14
Mrps24	0.458387	0.308568	0.960371	0.826952	0.0128527	15
2210015D19Rik	0.708591	0.500175	0.946072	0.823801	0.0791192	10.5
Urgcp	0.848138	0.659274	0.958212	0.823742	0.99921	8.5
Dbnl	0.338392	0.304307	0.766313	0.821349	1	1.75694
Pgam2	0.287382	0.263686	0.765145	0.820299	1	18.75
Polm	0.275359	0.260243	0.76392	0.819598	1	8.13889
Aebp1	0.443738	0.424886	0.764036	0.820591	1	6.29861
Pold2	0.449749	0.429964	0.764387	0.821233	1	1.53472
Myl7	0.743959	0.769581	0.765846	0.823334	1	1.78472
Gck	0.794094	0.834189	0.764153	0.822342	2.14664e-09	16.5
Ykt6	0.795961	0.825785	0.763628	0.821816	1	13
Camk2b	0.801214	0.825843	0.738298	0.795261	1	3.94444
Nudcd3	0.662834	0.617953	0.658865	0.719914	0.838152	15
Npc1l1	0.650636	0.605113	0.63873	0.702288	1	6.47222
Ddx56	0.484475	0.442337	0.618069	0.683261	1	7.38889
Tmed4	0.366873	0.339267	0.614042	0.679293	1	5.63194
Ogdh	0.478114	0.336524	0.875978	0.671647	1	1.71528
Zmiz2	0.226334	0.219505	0.555037	0.638788	1	10.2847
Ppia	0.23147	0.261585	0.544356	0.632427	0.0630456	20
H2afv	0.284055	0.337108	0.536536	0.626065	0.0006835	9.5
Purb	0.370083	0.445197	0.526555	0.621863	0.271655	6
Myo1g	0.502685	0.612992	0.518209	0.619412	1	9.47222
Ccm2	0.570153	0.698728	0.511965	0.615034	0.0484669	9.5
Nacad	0.43189	0.526497	0.49358	0.595074	0.548327	15.5
Wap	0.386308	0.459437	0.483541	0.586728	1	9.33333
Adcy1	0.845745	0.864071	0.483016	0.566418	0.0171719	17.5
Gm11985	0.938018	0.967316	0.705323	0.584452	1	5.29861
Igfbp1	0.901074	0.855784	0.80705	0.5799	0.522866	1.5
Igfbp3	0.492705	0.482491	0.481907	0.567702	0.0300596	3
Tns3	0.60949	0.563324	0.315863	0.334481	0.286017	11
Hus1	0.952842	0.931014	0.525096	0.293685	1	17.25
Gm11992	0.947531	0.934399	0.485176	0.287265	1	2.08333
Upp1	0.950683	0.912455	0.501634	0.247053	0.00555499	17.5
Abca13	0.426053	0.396988	0.215011	0.209525	1	10.9167
Vwc2	0.327536	0.39051	0.102953	0.0944905	1	7.13889
Zpbp	0.421443	0.509455	0.184837	0.188106	1	6.47917
4930415F15Rik	0.410529	0.494455	0.188806	0.191607	1	10.9236
Ikzf1	0.269814	0.283997	0.245885	0.232053	1	16.5
Fignl1	0.37516	0.332147	0.298821	0.276935	0.983234	20
1700042O10Rik	0.907202	0.933699	0.33168	0.309793	1	10.2986
Ddc	0.979806	0.942745	0.691782	0.327594	2.40875e-10	22.5
Grb10	0.821408	0.881522	0.346212	0.331621	0.00347282	21
Cobl	0.911112	0.876503	0.508463	0.272266	0.317162	10
Pom121l12	0.566243	0.692424	0.055562	0.0715536	1	10.7847
Vstm2a	0.348722	0.417299	0.0887125	0.0845103	1	6.77083
Sec61g	0.229252	0.236897	0.121863	0.117778	1	20
Egfr	0.953368	0.895004	0.460313	0.181219	0.57552	7.5
2810442I21Rik	0.609432	0.478522	0.268297	0.158457	1	4.25694
Plek	0.384557	0.372651	0.167036	0.153263	0.333735	19
Cnrip1	0.407494	0.370783	0.167562	0.151745	1	4.72917
Ppp3r1	0.723707	0.492763	0.332905	0.150169	0.00127279	11.75
Pno1	0.860511	0.678767	0.347263	0.152037	0.165338	16.5
Wdr92	0.850765	0.678651	0.325143	0.15192	1	10
C1d	0.708649	0.648127	0.165811	0.142874	0.286017	7.5
Etaa1	0.356076	0.245944	0.172231	0.0771565	1	5.56944
Meis1	0.856076	0.746177	0.276876	0.139605	1	15.5
4933406G16Rik	0.633361	0.66762	0.14766	0.144391	0.0441846	16
Spred2	0.398097	0.382748	0.429614	0.323275	1.23551e-07	6.5
Actr2	0.155889	0.136512	0.605229	0.418758	1	4.5
Rab1	0.160616	0.149119	0.446831	0.480565	1	9.38889
Cep68	0.583577	0.412688	0.755982	0.515291	0.956178	14
Slc1a4	0.85876	0.779386	0.763278	0.577507	0.000126304	1
Sertad2	0.972978	0.959437	0.869908	0.642465	0.110157	11.5
Aftph	0.587253	0.433057	0.775359	0.566534	0.000973304	3
1110067D22Rik	0.833489	0.682503	0.804015	0.541205	1.24735e-13	23.5
Peli1	0.692541	0.638847	0.465099	0.46399	0.0714947	2
Vps54	0.626532	0.449982	0.643282	0.416657	0.00295002	4.5
Ugp2	0.875569	0.70649	0.738356	0.408369	1.54063e-13	10.5
Mdh1	0.787732	0.568285	0.720847	0.339267	0.728853	20
Otx1	0.182561	0.165811	0.243726	0.22505	1	4.45833
Ehbp1	0.555854	0.360278	0.518851	0.251663	0.103712	4
Tmem17	0.525738	0.463173	0.278335	0.290942	1	5.43056
B3gnt2	0.399907	0.436967	0.288024	0.292109	0.0212016	13
Zrsr1	0.237306	0.235322	0.234913	0.269756	0.522866	20
Commd1	0.225633	0.209291	0.234329	0.268822	0.9148	19
Cct4	0.441053	0.307692	0.43189	0.267597	0.000126304	20
Fam161a	0.450741	0.397514	0.232929	0.266371	1	3.93056
Xpo1	0.681102	0.790475	0.214194	0.254465	0.162055	19.5
Usp34	0.414848	0.467375	0.199837	0.239407	0.00406485	4.5
Ahsa2	0.669488	0.649119	0.257908	0.191374	1.33926e-06	19
1700093K21Rik	0.527022	0.638672	0.151862	0.181686	1	2.90278
0610010F05Rik	0.500875	0.443329	0.240166	0.14264	0.000115158	13.1667
Pus10	0.356251	0.333139	0.200362	0.133944	0.0517958	13
Pex13	0.374285	0.33308	0.230711	0.133827	1	4.47222
Rel	0.263161	0.23824	0.18081	0.108439	1	14
Papolg	0.149119	0.133944	0.150111	0.0867281	0.116918	4
Bcl11a	0.0572546	0.0635578	0.0633244	0.065834	0.0345251	18
4933427E13Rik	0.0155247	0.0159332	0.0138321	0.0144158	1	18.5
5730522E02Rik	5.83635e-05	5.83635e-05	5.83635e-05	5.83635e-05	1	0.423611
Fancl	5.83635e-05	5.83635e-05	5.83635e-05	5.83635e-05	1	10.2431
Vrk2	5.83635e-05	5.83635e-05	5.83635e-05	5.83635e-05	1	3
Ccdc85a	0.0985176	0.113692	0.0493171	0.0618653	1	5.29861
2810471M01Rik	0.165052	0.191899	0.0573713	0.0724291	1	2.72917
Efemp1	0.302498	0.35876	0.0692775	0.0939652	1	4
Pnpt1	0.779444	0.794561	0.187814	0.163359	1	0.263889
Smek2	0.656764	0.81849	0.111708	0.179468	6.95257e-05	8.5
Ccdc104	0.633127	0.785981	0.113575	0.182736	1	6.95833
Ccdc88a	0.498833	0.60879	0.12268	0.196043	1	3.24306
Mtif2	0.80384	0.826952	0.257383	0.226217	0.0017898	6.5
1700034F02Rik	0.670538	0.834306	0.144625	0.232754	1	0.944444
Rtn4	0.648652	0.807517	0.138847	0.219447	0.00955835	10.6667
Eml6	0.0758725	0.0855609	0.123847	0.151687	1	17.25
Spnb2	0.0739465	0.0734796	0.128575	0.137388	0.0370414	3.5
4930505A04Rik	0.125773	0.122505	0.1605	0.151337	1	9.25694
Acyp2	0.18046	0.17369	0.195926	0.185538	1	9.5
Psme4	0.413797	0.314871	0.444146	0.217871	0.174942	11.5
Gpr75	0.461305	0.44473	0.289891	0.258842	1	4.79861
Erlec1	0.640948	0.467958	0.599335	0.29958	0.00271786	11
Asb3	0.664468	0.468075	0.649119	0.299638	0.116918	5.5
Chac2	0.926812	0.844987	0.736664	0.318548	1	5.13889
Stc2	0.569628	0.573713	0.538578	0.519026	1	16.5
Bod1	0.725225	0.64801	0.767713	0.744426	1	10.0694
Cpeb4	0.999183	0.99965	0.942512	0.828586	7.72424e-05	2
4930524B15Rik	0.895296	0.916599	0.770631	0.758375	1	6.59722
Nsg2	0.776526	0.733687	0.747111	0.740341	1	19.5
Il9r	0.477647	0.575114	0.618303	0.637971	1	3.79861
Snrnp25	0.489203	0.592331	0.615676	0.63622	1	7.79861
Rhbdf1	0.442629	0.539687	0.604471	0.62589	0.103712	7.5
Mpg	0.453834	0.539746	0.627816	0.623556	2.38829e-06	6
Hba-x	0.608556	0.754873	0.565659	0.597	1	8.84722
Hba-a1	0.456636	0.559998	0.550251	0.58346	1	4.45833
Sh3pxd2b	0.137096	0.153087	0.517918	0.552761	0.174942	18.5
Ubtd2	0.160383	0.129684	0.749912	0.491012	0.548327	4
Efcab9	0.129684	0.129275	0.427629	0.456869	1	4.22917
Stk10	0.150986	0.138088	0.425645	0.454418	1	5.65278
Fbxw11	0.751955	0.483833	0.758025	0.419692	0.0396898	5
1700008A04Rik	0.302848	0.31884	0.32561	0.375569	0.165338	15.5
Fgf18	0.649877	0.808276	0.282304	0.40726	1	16
Npm1	0.792109	0.94829	0.283063	0.411813	0.00652336	12.5
Tlx3	0.723182	0.888059	0.271098	0.398739	1	0.923611
Ranbp17	0.347671	0.416949	0.176083	0.234271	1	19
Gabrp	0.25715	0.305241	0.161959	0.211101	1	9.14583
Kcnmb1	0.0651337	0.0723707	0.0999767	0.122972	1	9.45139
[truncated: 15,136 more rows]

## Sheet: Nr1d1 regulatory potentials
Supplementary table 3. Nr1d1 regulatory potentials in cohesin/CTCF dependent model and background model. The 3rd and 4th columns show the regulatory potentials when we only incorporate cohesin-non-CTCF or cohesin-CTCF effect in background model. The JTK_cycle q value and circadian phase of genes in mouse liver are computed according to previous data (Hughes, 2009). In this study, we consider q<0.…
gene	cohesin/CTCF dependent model	cohesin-non-CTCF effect	cohesin-CTCF effect	background model	JTK q value	circadian phase
Xkr4	0.370958	0.278919	0.0745885	0.0678184	1	10.1389
Rp1	0.293101	0.310786	0.162309	0.18653	1	11.5972
Sox17	0.600327	0.695109	0.186063	0.216937	1	7.11806
Mrpl15	0.92903	0.844636	0.634178	0.307342	3.39531e-08	16
Lypla1	0.720906	0.764445	0.261935	0.306058	0.0111292	17
Tcea1	0.932357	0.875569	0.593265	0.291467	0.00652336	12.5
Rgs20	0.59309	0.629684	0.187639	0.218396	1	0.25
Atp6v1h	0.82205	0.748453	0.37662	0.215595	0.956178	9.5
Oprk1	0.265204	0.280612	0.0841018	0.0897047	1	6.97917
Rb1cc1	0.234913	0.302206	0.0469826	0.0575464	0.00194224	11
St18	0.0271974	0.0311661	0.0352515	0.0405043	1	5.125
Pcmtd1	0.0698027	0.0681686	0.0428388	0.0391035	0.00250335	8.5
Sntg1	0.438543	0.474904	0.208533	0.242092	0.728853	17
Rrs1	0.516225	0.581417	0.312303	0.370783	1	7.45833
Adhfe1	0.669896	0.778044	0.313762	0.372301	1	13.5
3110035E14Rik	0.867573	0.938835	0.335765	0.394946	1	4.79861
2610203C22Rik	0.978289	0.966966	0.663768	0.40265	1	1.28472
Mybl1	0.809852	0.853858	0.327594	0.371484	1	10.2431
1700034P13Rik	0.801389	0.679351	0.561807	0.352457	1	5.60417
Vcpip1	0.757908	0.678942	0.445722	0.352107	0.0552545	4.5
Sgk3	0.717813	0.59379	0.510214	0.334831	0.000139004	10.5
Snhg6	0.881639	0.858118	0.514591	0.296953	0.000328486	10.25
Cops5	0.420451	0.446772	0.211626	0.253181	0.0197696	12
Cspp1	0.420275	0.446306	0.211509	0.253122	1	3.5
Arfgef1	0.241041	0.228201	0.270106	0.187055	0.139472	9.75
Cpa6	0.221956	0.282654	0.0782071	0.087837	1	8.63889
Prex2	0.0677016	0.0662426	0.0754056	0.0556788	0.000435065	16
A830018L16Rik	0.0292401	0.0331505	0.0300572	0.0316914	1	1.74306
Sulf1	0.0477413	0.0410879	0.0772149	0.0752305	1	13.5
Slco5a1	0.0972336	0.0816505	0.125948	0.128283	1	9.13889
Prdm14	0.204039	0.166569	0.156531	0.167036	1	7.625
Ncoa2	0.637037	0.50286	0.402124	0.24285	0.000747394	7.5
Tram1	0.604587	0.634703	0.240224	0.281137	0.0396898	0
Lactb2	0.703689	0.808626	0.237598	0.283471	0.0261629	20.5
Eya1	0.148769	0.149936	0.0845103	0.0872534	1	9.65278
Msc	0.169779	0.141882	0.05813	0.0543364	1	7.3125
Trpa1	0.194117	0.161784	0.0567877	0.0500175	1	18.5
Terf1	0.312828	0.264095	0.092973	0.0864947	0.00230453	5.5
Gm106	0.314521	0.268414	0.0946656	0.0913389	1	3.3125
4930444P10Rik	0.381931	0.327653	0.105171	0.101844	1	9.51389
Rpl7	0.487977	0.324676	0.164118	0.10237	0.0453986	16.5
Rdh10	0.290125	0.236956	0.118828	0.102428	1	1.70833
Stau2	0.218805	0.208591	0.069044	0.0737714	0.00250335	8.75
Ube2w	0.229485	0.160383	0.110365	0.0667095	0.174942	14.5
Tceb1	0.190965	0.165285	0.0891794	0.0637329	1	1.74306
Tmem70	0.193183	0.165752	0.0899965	0.0631493	1	14.5
Ly96	0.200829	0.167795	0.0924478	0.0611066	1	1.22917
Jph1	0.341952	0.447706	0.0409128	0.0485001	0.00703368	11.5
Gdap1	0.226275	0.289249	0.0382864	0.045115	1	16.5
Pi15	0.107914	0.133361	0.0215361	0.0236956	1	5.29861
Crispld1	0.0738882	0.0891794	0.017976	0.0197852	0.838152	14.5
Crisp4	0.0360103	0.0368274	0.0140656	0.0137154	1	5.625
Defb41	0.0375277	0.0372943	0.0133652	0.0124898	1	10.0972
Pkhd1	0.0742967	0.0663009	0.175966	0.192191	4.03968e-10	2
Il17a	0.072896	0.0683436	0.190323	0.225225	1	5.98611
Mcm3	0.232695	0.154255	0.4351	0.261118	1	7.97222
6720483E21Rik	0.176666	0.165519	0.246177	0.302323	1	2.27778
Paqr8	0.176725	0.165577	0.246294	0.30244	1	15.5
Efhc1	0.691491	0.727793	0.273725	0.340609	1	4.79861
Tram2	0.869558	0.779853	0.689798	0.431014	0.0243555	9
Tmem14a	0.76036	0.855142	0.370025	0.492238	3.98245e-06	20
Gsta3	0.875102	0.95897	0.371309	0.496615	3.36196e-05	20
Khdc1a	0.687405	0.824618	0.336699	0.451325	1	9.42361
Khdc1b	0.671472	0.807576	0.317672	0.425411	1	9.3125
Kcnq5	0.477122	0.521128	0.155772	0.188572	1	15
Rims1	0.442045	0.371892	0.130384	0.135403	0.603275	15.5
4933415F23Rik	0.582993	0.547391	0.158749	0.172289	1	10.7639
Ogfrl1	0.814696	0.833606	0.296136	0.185304	0.0159612	15.5
B3gat2	0.287499	0.346329	0.102778	0.121338	1	10.1181
Smap1	0.286681	0.281954	0.0909887	0.103537	1	10.3125
1110058L19Rik	0.444555	0.308976	0.158282	0.099393	1	14
Fam135a	0.65122	0.497549	0.16225	0.0970585	0.0017898	19
Col9a1	0.124022	0.120988	0.0826427	0.0911054	1	5.79861
Col19a1	0.323917	0.350064	0.0794327	0.0875452	0.091701	16
Lmbrd1	0.507062	0.564317	0.0825843	0.0939069	0.131484	11.5
Bai3	0.11019	0.104471	0.0169838	0.0164001	1	7.45833
Phf3	0.634411	0.655539	0.369558	0.40691	0.156479	7
Ptp4a1	0.996498	0.998249	0.74606	0.485292	5.77803e-15	14
4931428L18Rik	0.641998	0.677016	0.365706	0.401833	0.475216	15.6667
4930521A18Rik	0.641823	0.676841	0.365355	0.401541	1	8.47222
Gm4850	0.62268	0.652737	0.337574	0.366756	1	6.8125
Khdrbs2	0.274367	0.237189	0.0856192	0.0777402	1	1.96528
Prim2	0.175499	0.143107	0.0954243	0.0816505	1	4.40278
1700001G17Rik	0.175441	0.143049	0.0954827	0.0817089	0.244193	17.25
Rab23	0.121279	0.0789074	0.160091	0.0833431	0.838152	20.5
Bag2	0.0669429	0.0608731	0.0972919	0.0850356	0.389703	17
Zfp451	0.0827011	0.0614568	0.168846	0.0896463	0.00320642	11
Bend6	0.118478	0.0927396	0.16441	0.0988677	1	15
Dst	0.268939	0.260885	0.121688	0.115735	0.351194	13
Ccdc115	0.602311	0.586378	0.133361	0.126824	1	6.02083
Imp4	0.441228	0.396872	0.133302	0.126765	1	16.25
Ptpn18	0.212268	0.18974	0.131143	0.124139	0.219328	15.5
Prss39	0.108614	0.0980507	0.128867	0.121513	0.99921	15
Cfc1	0.0791409	0.0729544	0.125773	0.118303	1	5.29861
Prss40	0.0778569	0.0714369	0.124431	0.116377	1	6.30556
Fam123c	0.0766896	0.0703864	0.122388	0.114568	0.9148	17
AA619741	0.057488	0.0532859	0.11842	0.111533	0.271655	20.5
Arhgef4	0.0356601	0.0341426	0.113926	0.105755	0.410414	15.5
Fam168b	0.0509513	0.0373526	0.221081	0.106747	0.0017898	3.5
Plekhb2	0.0505428	0.0375277	0.209233	0.10698	0.0184269	20
Uggt1	0.687697	0.477063	0.869441	0.652796	0.0396898	0
Neurl3	0.314462	0.286098	0.589646	0.660733	1	1.95833
Arid5a	0.546516	0.549959	0.595891	0.671589	0.9148	16
4632411B12Rik	0.935625	0.920275	0.879596	0.698377	0.0589938	8
Lman2l	0.935392	0.921151	0.888818	0.723591	0.0103187	22
Cnnm4	0.846562	0.855609	0.834831	0.733629	0.00860229	19
Cnnm3	0.60733	0.672347	0.628458	0.733454	0.000139004	1
Ankrd23	0.844695	0.918408	0.653729	0.731295	0.00106316	23.5
Ankrd39	0.738065	0.783005	0.662717	0.727326	5.58148e-09	22.75
Sema4c	0.718513	0.755807	0.618128	0.724408	1	4.47222
Fam178b	0.267713	0.24752	0.583868	0.689214	1	6.11111
Cox5b	0.195868	0.190498	0.582351	0.68758	0.091701	3.75
Actr1b	0.226159	0.17439	0.855842	0.684195	1	10.9167
4933424G06Rik	0.166628	0.174507	0.591922	0.683728	1	5.29861
Zap70	0.306408	0.395062	0.57348	0.68081	0.000104339	12.5
Tmem131	0.918758	0.906443	0.844695	0.67976	1	7
Inpp4a	0.900607	0.838158	0.849305	0.560931	0.664101	7
6330578E17Rik	0.64194	0.491829	0.723766	0.50251	0.333735	13.75
Unc50	0.648885	0.491712	0.736547	0.502393	0.0171719	7.5
4930594C11Rik	0.178942	0.17153	0.395471	0.471927	0.0280913	15.5
Mgat4a	0.173923	0.166453	0.380588	0.451208	0.801385	17
2010300C02Rik	0.537002	0.552177	0.351115	0.415898	1	8.48611
Tsga10	0.73859	0.630676	0.625598	0.424945	0.327629	20
Lipt1	0.756508	0.830279	0.358527	0.426637	0.00475394	19.5
Mitd1	0.845745	0.736781	0.720789	0.425703	1	0.576389
Mrpl30	0.836232	0.736722	0.693475	0.425587	0.231644	14.5
Lyg2	0.443738	0.46218	0.35485	0.422552	1	8.875
Lyg1	0.436967	0.458737	0.349422	0.416423	1	4.97222
Txndc9	0.446539	0.523579	0.347613	0.415373	0.165338	13.3333
Eif5b	0.414964	0.492296	0.347555	0.415431	0.0300596	4
Rev1	0.614451	0.721723	0.34592	0.41368	0.00320642	9
Aff3	0.421968	0.502568	0.334248	0.397339	1	16
Lonrf2	0.127057	0.12589	0.376678	0.450391	1	2.56944
Chst10	0.317731	0.304249	0.409011	0.497899	0.522866	15.5
Pdcl3	0.761585	0.695693	0.699078	0.55562	0.0261629	20
Npas2	0.760068	0.843411	0.522236	0.646492	5.31588e-08	1
Rpl31	0.455644	0.568402	0.538987	0.664643	0.522866	19
Tbc1d8	0.684896	0.739349	0.63803	0.677016	0.0424399	13
D1Bwg0212e	0.573305	0.593907	0.557721	0.669663	1	0.5
Rnf149	0.942103	0.902475	0.880472	0.663301	4.12391e-05	4
Creg2	0.549667	0.531283	0.540037	0.629917	1	10.4792
Rfx8	0.481674	0.429497	0.524746	0.604529	1	9.125
Map4k4	0.703397	0.651628	0.621921	0.585094	0.000522372	0.5
Il1r2	0.799813	0.833898	0.579783	0.609782	0.956178	19.5
Il1r1	0.999416	0.997082	0.941403	0.628983	0.156479	13.5
Il1rl2	0.52212	0.479164	0.506712	0.536419	1	8.13889
Il1rl1	0.228201	0.201179	0.413213	0.430314	1	15.5
Il18r1	0.15869	0.141356	0.393895	0.409653	1	2.25694
Il18rap	0.151278	0.136337	0.362671	0.371775	0.728853	16
Slc9a4	0.0800747	0.0739465	0.323626	0.330396	1	3.625
Slc9a2	0.0597642	0.056204	0.270807	0.269756	1	14.5
Mfsd9	0.0511264	0.0510097	0.2254	0.226567	0.00888503	0
Tmem182	0.0532859	0.0545115	0.21968	0.222482	1	0.569444
2610017I09Rik	0.0602895	0.0627991	0.0389284	0.0424303	1	4.79861
Pou3f3	0.060056	0.0625657	0.0388701	0.0424886	1	7.29861
2900092D14Rik	0.0597058	0.0624489	0.0388117	0.042547	1	10.7431
Mrps9	0.0371192	0.0384032	0.0400374	0.0442979	2.73384e-05	8.5
Gpr45	0.0424886	0.0448232	0.0427221	0.0464573	1	5.47222
Tgfbrap1	0.0570795	0.0599393	0.0487335	0.0560289	0.147736	8.5
AI597479	0.0571379	0.0599977	0.0487919	0.0561457	1	2.22917
Fhl2	0.26748	0.284347	0.0528773	0.0608148	1	5.64583
Nck2	0.598926	0.718396	0.0616902	0.0770982	1	8.74306
1500015O10Rik	0.370375	0.430081	0.0499591	0.0670596	1	11.2639
Uxs1	0.291759	0.264795	0.0710867	0.0634411	1.04228e-06	20
Tpp2	0.343002	0.448173	0.0490253	0.0663593	0.0119373	8
1700029F09Rik	0.144858	0.183203	0.0415548	0.053461	1	11
Kdelc1	0.180635	0.18081	0.0609315	0.0527022	0.0197696	21
Bivm	0.133477	0.129975	0.0620404	0.0525855	1	4
Ercc5	0.105054	0.0956578	0.0693358	0.0510097	0.00888503	4.5
4832428D23Rik	0.0571962	0.0685187	0.039337	0.0487919	1	10.5972
Gulp1	0.114159	0.139314	0.0405626	0.0482666	0.603275	20
Col3a1	0.261877	0.340609	0.0845687	0.100385	2.73384e-05	4
Col5a2	0.185829	0.219739	0.10984	0.135228	1	6.42361
Wdr75	0.578616	0.698144	0.173515	0.220322	1	14.5
Slc40a1	0.771449	0.847029	0.197911	0.236606	0.0197696	7.5
Dnahc7b	0.141356	0.136979	0.150753	0.180693	1	11.2639
Slc39a10	0.0459904	0.0447648	0.0441812	0.0441812	6.66534e-05	19.5
Tmeff2	0.426287	0.351757	0.143049	0.13266	1	11.0833
Sdpr	0.190323	0.164643	0.223415	0.217871	0.0227242	21.5
Obfc2a	0.904868	0.786973	0.723065	0.316914	2.20167e-05	13
Myo1b	0.7104	0.76783	0.444963	0.499241	6.58024e-09	1.5
Stat4	0.272499	0.274834	0.409362	0.459671	1	5.625
Stat1	0.375978	0.498483	0.382106	0.440294	0.00555499	6.5
Gls	0.272849	0.322925	0.359169	0.411054	0.0119373	0
Nab1	0.875394	0.828236	0.601494	0.387475	1.18304e-06	9.5
Tmem194b	0.448115	0.419167	0.291701	0.323217	1	2.77083
Mfsd6	0.524921	0.373059	0.50928	0.285864	0.165338	3.5
Inpp1	0.423544	0.39337	0.231528	0.25534	1	10.7569
Hibch	0.743376	0.531808	0.530174	0.245068	0.00320642	11
1700019D03Rik	0.379771	0.370725	0.185071	0.209817	1	6.47222
1700019A02Rik	0.229952	0.28067	0.140131	0.159566	1	4.97222
Pms1	0.114684	0.132368	0.130442	0.141707	0.257768	4
Ormdl1	0.114918	0.132252	0.130851	0.141648	0.0484669	6
Asnsd1	0.0759893	0.0907552	0.118128	0.133302	1	10.0694
Dnahc7a	0.10307	0.126532	0.102428	0.121805	1	5.51389
Stk17b	0.186646	0.179118	0.168612	0.125948	0.156479	12.5
Hecw2	0.318956	0.397806	0.139139	0.171822	1	18.5
Ccdc150	0.249971	0.290709	0.147893	0.181102	0.9148	19.5
Gtf3c3	0.746819	0.632835	0.404226	0.229485	1	1.22917
Pgap1	0.874343	0.824092	0.449866	0.276409	2.14664e-09	9.5
Ankrd44	0.407494	0.462064	0.286098	0.356484	0.0322029	4.75
Sf3b1	0.895062	0.878312	0.600093	0.394712	1.25608e-05	8.5
Coq10b	0.873293	0.847905	0.604237	0.404167	7.58735e-14	12.5
Hspd1	0.927629	0.932357	0.559881	0.404984	0.00320642	18
Hspe1	0.934866	0.932473	0.599568	0.404926	2.14226e-07	19.5
Rftn2	0.462122	0.513891	0.284464	0.350881	1	7.45833
Mars2	0.369383	0.411579	0.279036	0.344286	1	4.26389
Boll	0.153671	0.141648	0.221781	0.263044	0.000153102	17.75
Plcl1	0.397747	0.328703	0.205615	0.243376	1	8.29861
Hsfy2	0.0728376	0.0727793	0.0771565	0.0810669	1	6.63889
Satb2	0.110832	0.0925645	0.156297	0.125073	1	4.59722
9130024F11Rik	0.112992	0.0926229	0.161784	0.12519	1	3.38889
4930558J18Rik	0.902416	0.872417	0.444613	0.253706	1	5.29861
1700066M21Rik	0.906969	0.872359	0.45897	0.253764	0.219328	20.5
9430016H08Rik	0.62589	0.687055	0.212385	0.260184	0.00759982	6
1110034B05Rik	0.625715	0.686938	0.212443	0.260243	2.20167e-05	3.5
Spats2l	0.471986	0.339851	0.596767	0.382281	1	4.625
Kctd18	0.495389	0.543539	0.401016	0.524921	0.370174	3.5
Sgol2	0.629567	0.688806	0.411463	0.536652	1	7.97222
Aox1	0.889693	0.849189	0.779619	0.571145	0.000168035	4.25
Aox3	0.796253	0.905918	0.464632	0.602661	1.07641e-07	5.5
Aox4	0.68758	0.786448	0.442979	0.575756	1	8.58333
Bzw1	0.690498	0.564492	0.752305	0.565309	0.103712	14.5
Clk1	0.428738	0.489203	0.438018	0.564667	0.548327	5.5
Ppil3	0.423777	0.482433	0.438893	0.5649	1	0
Nif3l1	0.423602	0.481674	0.43901	0.565017	0.103712	19.5
Fam126b	0.890102	0.90691	0.799113	0.588129	2.48965e-06	11
Ndufb3	0.876795	0.907027	0.756216	0.588187	1	8.47222
Als2cr12	0.500525	0.604471	0.479456	0.597409	0.0261629	18
Cflar	0.564959	0.586145	0.692249	0.599393	0.00151389	2.5
Casp8	0.346796	0.384148	0.5	0.610015	0.453067	10.5
Trak2	0.84487	0.668145	0.89623	0.66762	0.000973304	12
Stradb	0.846446	0.66797	0.898389	0.667678	0.000328486	8
Als2cr11	0.766313	0.797012	0.632485	0.724641	1	15
Als2cr4	0.729602	0.781954	0.643749	0.736489	1	12.5
Mpp4	0.878254	0.960313	0.66085	0.75429	0.0424399	20.5
Als2	0.841485	0.915957	0.664118	0.751488	0.00513692	22
Fzd7	0.888351	0.756741	0.911346	0.662192	1	0
Sumo1	0.131726	0.115852	0.450624	0.503677	2.14226e-07	14.5
Nop58	0.130034	0.114509	0.441286	0.49393	0.0261629	16.5
Bmpr2	0.0772733	0.0630909	0.689565	0.438718	0.333735	8
Fam117b	0.0640247	0.0726625	0.338275	0.371017	1	9
Ica1l	0.110774	0.135637	0.306642	0.337691	1	4.78472
Carf	0.156531	0.196918	0.298237	0.329812	1	2.41667
Wdr12	0.156589	0.196977	0.298179	0.329637	0.156479	15.5
Nbeal1	0.239232	0.305416	0.293802	0.325318	0.633849	9.5
Cyp20a1	0.298471	0.263686	0.568694	0.33845	0.4314	1
Abi2	0.174974	0.200362	0.317614	0.35415	0.875087	5
Raph1	0.695634	0.746352	0.370491	0.418525	0.195617	4.5
Cd28	0.879888	0.949749	0.382923	0.437434	1	2.28472
Ctla4	0.605288	0.627874	0.330688	0.376736	1	2.29861
Icos	0.305299	0.304015	0.294911	0.336524	0.664101	18
Pard3b	0.527956	0.389226	0.357126	0.17188	0.57552	4
Nrp2	0.757733	0.786273	0.361153	0.356076	0.664101	11.5
Ino80d	0.173223	0.140014	0.281779	0.202054	0.139472	8
Ndufs1	0.0782071	0.0755807	0.179409	0.182561	0.286017	13.5
Eef1b2	0.0781487	0.0755224	0.179351	0.182503	1	3.97222
Gpr1	0.0493755	0.0481499	0.170538	0.174974	0.165338	16
Zdbf2	0.041905	0.0409128	0.15799	0.160616	1	6.3125
Adam23	0.0461655	0.0446481	0.132077	0.128867	1	0
Mdh1b	0.114743	0.110015	0.113517	0.106222	1	7.79861
Fastkd2	0.114801	0.110132	0.113459	0.106163	0.351194	6.5
4933402D24Rik	0.159741	0.154605	0.113634	0.10593	1	3.98611
Klf7	0.628166	0.453951	0.283588	0.135637	0.0453986	3
Creb1	0.176958	0.117019	0.468717	0.210167	0.0976248	20
2810408I11Rik	0.260243	0.158107	0.525388	0.277343	5.31588e-08	17.5
Ccnyl1	0.23217	0.158223	0.431948	0.278044	0.107618	12.75
Fzd5	0.718455	0.685479	0.325143	0.304541	0.00164855	2
Plekhm3	0.78995	0.794094	0.276643	0.287557	1	2.125
Crygd	0.649819	0.73964	0.2589	0.288841	0.838152	18
Crygb	0.655072	0.748512	0.257908	0.291934	0.00555499	16.5
Cryga	0.656064	0.753298	0.255515	0.294444	1	6.63889
D630023F18Rik	0.673748	0.835473	0.255224	0.299171	0.000299875	16
Idh1	0.465566	0.603887	0.246644	0.301856	0.195617	15.5
Pikfyve	0.465449	0.603595	0.246586	0.301681	0.410414	4.5
Pth2r	0.36804	0.411112	0.204389	0.242967	1	5.02083
Crygf	0.150053	0.142057	0.112758	0.128341	1	6.29861
Mtap2	0.140948	0.153788	0.119937	0.140189	1	19
1110028C15Rik	0.777927	0.78639	0.514941	0.365297	0.000104339	7
Acadl	0.895238	0.880355	0.613926	0.391327	0.00555499	11.5
Myl1	0.609898	0.709642	0.319598	0.411346	1	10.7778
Lancl1	0.934516	0.926404	0.645559	0.438543	0.603275	15.5
Cps1	0.952434	0.99002	0.403175	0.445722	1	3
Erbb4	0.390277	0.345745	0.0798413	0.0719622	1	9.63889
Ikzf2	0.0895296	0.104762	0.0534026	0.0522353	0.351194	15.5
Spag16	0.340959	0.438952	0.0570795	0.0604646	1	21
Vwc2l	0.548383	0.56169	0.156706	0.160033	1	9.63889
Bard1	0.779036	0.623089	0.569861	0.285106	1	2.14583
Abca12	0.703338	0.736897	0.475487	0.497665	0.838152	15
Atic	0.986285	0.98395	0.899381	0.625832	0.0192312	19.5
Fn1	0.988561	0.989086	0.923135	0.71221	0.0212016	3
4933417E11Rik	0.952025	0.946131	0.881931	0.777752	1	2.45833
Mreg	0.574647	0.621338	0.727851	0.767947	4.48309e-15	0.75
Pecr	0.739874	0.818314	0.730944	0.75464	0.271655	2.25
Tmem169	0.740049	0.818373	0.73147	0.754582	1	3.78472
Xrcc5	0.557721	0.564783	0.707599	0.744776	1	9.72917
March4	0.537119	0.496965	0.660266	0.680868	1	9.16667
Smarcal1	0.649702	0.621046	0.662017	0.681044	0.0243555	0.5
Rpl37a	0.701529	0.684254	0.69295	0.708883	1	4.41667
Igfbp2	0.993989	0.988502	0.922435	0.717462	0.00703368	6.25
Igfbp5	0.866931	0.919925	0.690148	0.693008	0.633849	16.5
Tnp1	0.529298	0.594315	0.598284	0.612758	1	6.625
6030407O03Rik	0.402942	0.359869	0.773258	0.86448	1	7.45833
Tns1	0.809793	0.868449	0.847379	0.950041	1	10.0694
Cxcr2	0.56706	0.591689	0.843703	0.948815	1	15.5
Arpc2	0.88374	0.703397	0.993405	0.94578	0.333735	13
Aamp	0.695576	0.504727	0.962239	0.943504	0.0043975	11.5
Pnkd	0.706023	0.548675	0.947765	0.943446	2.14664e-09	23
Tmbim1	0.745769	0.525213	0.983833	0.942745	0.00347282	4.5
Slc11a1	0.848197	0.888993	0.843061	0.940586	0.0472549	20
Ctdsp1	0.797012	0.776001	0.947823	0.938952	0.00347282	4
Vil1	0.527839	0.581651	0.817147	0.935333	1	8.27083
Rqcd1	0.564783	0.581009	0.794035	0.913447	0.956178	3.5
Plcd4	0.578324	0.598751	0.785923	0.907611	0.475216	16
Usp37	0.579316	0.599276	0.785748	0.907319	1	3.5
Zfp142	0.724116	0.619762	0.939185	0.903934	0.244193	1.5
Bcs1l	0.748103	0.619704	0.959379	0.903817	0.257768	0
Rnf25	0.595541	0.618244	0.777577	0.902533	1	2.5
Stk36	0.595483	0.618186	0.77746	0.902475	1	4.625
Ttll4	0.608731	0.628983	0.773024	0.900607	1	9.63889
Cyp27a1	0.889868	0.958153	0.773199	0.903642	1	0.743056
Prkag3	0.551185	0.493522	0.832847	0.894012	1	9.15278
Wnt6	0.360336	0.371542	0.757441	0.886074	1	1.54861
Wnt10a	0.402533	0.520777	0.749621	0.879538	1	4.65278
Cdk5r2	0.227267	0.28639	0.729894	0.85771	1	10.2639
Fev	0.158574	0.198202	0.722482	0.849305	1	7.63889
Cryba2	0.157231	0.196802	0.721314	0.847613	1	3.29861
Ccdc108	0.191899	0.197269	0.716178	0.840901	1	6.32639
Ihh	0.39979	0.409303	0.714427	0.839092	1	10.125
Nhej1	0.69721	0.747286	0.701763	0.81989	1	2.28472
Slc23a3	0.824501	0.897514	0.701179	0.818314	1	11.4236
1810031K17Rik	0.898914	0.900198	0.872826	0.817497	0.000247272	7
Fam134a	0.86839	0.875919	0.839209	0.817381	0.18507	7
Zfand2b	0.975196	0.955527	0.950158	0.806934	0.0111292	7
Abcb6	0.968075	0.954768	0.924653	0.800747	1	10
Atg9a	0.98074	0.959204	0.956286	0.795494	1	7
Ankzf1	0.985584	0.959262	0.968776	0.795319	0.00364358	4.5
Glb1l	0.971927	0.961013	0.917416	0.786448	1	7.45833
Stk16	0.97111	0.961072	0.912513	0.78639	0.875087	20
Tuba4a	0.874519	0.882047	0.814346	0.781779	8.63046e-12	0.5
Dnajb2	0.844169	0.730186	0.924536	0.766313	0.156479	20.5
Ptprn	0.414206	0.401949	0.64124	0.744601	0.838152	15.5
Resp18	0.410179	0.399498	0.632193	0.734096	1	8.46528
Dnpep	0.348663	0.384966	0.605229	0.702463	0.286017	17
Des	0.19972	0.230944	0.576923	0.666861	1	3.125
Speg	0.147076	0.167036	0.566826	0.654722	1	10.7569
Gmppa	0.144917	0.141707	0.526205	0.609432	1	6.40278
Accn4	0.195634	0.189156	0.517743	0.599568	1	6.125
Chpf	0.562332	0.392203	0.814171	0.582117	0.475216	17
Tmem198	0.568052	0.392319	0.821349	0.582059	1	10.5833
Obsl1	0.731995	0.793452	0.493463	0.569044	0.286017	19
Inha	0.732228	0.793802	0.493113	0.568344	1	8.49306
Slc4a3	0.742442	0.806233	0.473736	0.547683	1	13
Epha4	0.268705	0.167562	0.119295	0.0668846	1	5.45833
Pax3	0.419283	0.541963	0.10558	0.11912	1	8.42361
Sgpp2	0.394187	0.489611	0.119237	0.132252	1	15.5
Farsb	0.629975	0.486285	0.274892	0.167853	0.0128527	21
Acsl3	0.820299	0.748687	0.331796	0.17509	0.0043975	18.25
Utp14b	0.820299	0.748687	0.331796	0.17509	0.389703	19.5
Kcne4	0.246994	0.260418	0.130734	0.142932	1	5.98611
Scg2	0.506595	0.412863	0.117778	0.104938	1	5.47222
Ap1s3	0.422668	0.368565	0.110074	0.0997432	0.195617	21.75
Wdfy1	0.78067	0.640598	0.207074	0.101202	0.0552545	8
Mrpl44	0.806992	0.640481	0.237539	0.100444	3.98245e-06	2.5
Serpine2	0.314638	0.206023	0.17509	0.0909887	2.78153e-07	20.5
Fam124b	0.29958	0.278335	0.091047	0.0828762	0.941504	16.5
Cul3	0.767305	0.648769	0.168437	0.0890627	6.26987e-05	7.5
Dock10	0.0843936	0.0772733	0.0805416	0.0702113	1	2.08333
Irs1	0.882339	0.89086	0.634469	0.488853	2.19214e-08	1.5
Rhbdd1	0.703805	0.707832	0.476071	0.461772	7.72424e-05	5.25
Col4a4	0.251722	0.290125	0.303315	0.285456	0.165338	17
Col4a3	0.25178	0.290183	0.303198	0.285339	0.801385	15.5
Mff	0.350531	0.449632	0.244835	0.232987	0.0345251	10.5
Tm4sf20	0.232403	0.291934	0.228026	0.218163	1	1.27778
Agfg1	0.0853274	0.102778	0.20363	0.198436	0.0976248	5.5
Slc19a3	0.038695	0.0440644	0.166044	0.162659	1	2.70833
Ccl20	0.0381697	0.0410295	0.157465	0.155247	0.44521	19.5
Wdr69	0.0469242	0.0507179	0.154488	0.152854	1	2.9375
Sphkap	0.0890627	0.0959496	0.155655	0.157231	1	9.96528
Pid1	0.893545	0.865239	0.666686	0.444905	8.19795e-13	1
Dner	0.497724	0.313762	0.437668	0.217988	1	8.8125
Trip12	0.388292	0.243259	0.34452	0.175557	0.0589938	4.5
Fbxo36	0.344811	0.223882	0.321291	0.175382	0.57552	15
Slc16a14	0.0535193	0.0505428	0.155305	0.149819	1	9.40972
Gm7609	0.0304074	0.0283063	0.0994514	0.0888292	1	5.76389
Sp100	0.0620404	0.057488	0.168787	0.181277	1	3.93056
A630001G21Rik	0.0671764	0.0616318	0.196918	0.21291	1	8.15278
Cab39	0.106397	0.0827594	0.336816	0.239349	0.603275	7.5
Itm2c	0.514182	0.33168	0.523812	0.303432	0.0453986	2
4933407L21Rik	0.530466	0.500875	0.297187	0.327536	1	2.8125
Spata3	0.677133	0.662659	0.348955	0.392144	0.801385	15.5
2810459M11Rik	0.920684	0.858177	0.682036	0.411813	3.98245e-06	4
Psmd1	0.510389	0.478989	0.371834	0.42226	0.000973304	3
Htr2b	0.508988	0.478814	0.382222	0.43936	1	10.7917
Armc9	0.573421	0.568577	0.394596	0.457336	2.78153e-07	1
B3gnt7	0.313178	0.391386	0.462764	0.552586	1	20
Ncl	0.402825	0.5314	0.491479	0.583868	4.20352e-07	11
C130036L24Rik	0.402708	0.531166	0.491537	0.584043	1	7.53472
Nmur1	0.268063	0.289425	0.504144	0.60056	1	15.5
1700019O17Rik	0.471927	0.443212	0.526147	0.625015	1	7.47917
Pde6d	0.654138	0.702696	0.589354	0.676666	0.0809758	20.5
Cops7b	0.791759	0.70363	0.864247	0.677308	1	1.5
Nppc	0.351115	0.341076	0.584627	0.679293	1	10.7986
Dis3l2	0.970351	0.943096	0.945372	0.681977	1	10.5
Alppl2	0.317264	0.271449	0.602661	0.661083	1	16.5
Alpi	0.221023	0.190382	0.60091	0.65799	1	8.81944
Akp3	0.215887	0.186121	0.597584	0.653846	1	2.95833
Ecel1	0.208766	0.181394	0.595074	0.649936	0.825379	6.25
Chrnd	0.081242	0.072896	0.59379	0.648243	1	6.125
Chrng	0.0802498	0.0720205	0.594024	0.648418	1	4.29861
Eif4e2	0.0636746	0.0570211	0.594607	0.648944	0.0138321	10
Efhd1	0.0589471	0.0555037	0.599685	0.65408	1	2.125
Gigyf2	0.0997432	0.0927979	0.612291	0.669021	0.000721307	19.5
Kcnj13	0.196043	0.182269	0.633886	0.693066	1	5.47222
3110079O15Rik	0.493055	0.400607	0.785456	0.732053	0.956178	16
Ngef	0.911054	0.843994	0.958562	0.799113	2.45459e-05	12
Neu2	0.910587	0.844111	0.958387	0.79923	1.07641e-07	19.5
Inpp5d	0.630559	0.641123	0.74536	0.823859	1	0.958333
Atg16l1	0.563324	0.558889	0.810202	0.906443	0.18113	8
Sag	0.793802	0.850064	0.834715	0.926929	1	3.60417
Dgkd	0.883331	0.837166	0.975662	0.945489	0.0184269	7.5
Usp40	0.996206	0.995448	0.996673	0.976013	0.0280913	2
Dnajb3	0.991479	0.999358	0.928797	0.990137	1	6.29861
Heatr7b1	0.995564	0.999416	0.958037	0.990253	1	8.29861
Hjurp	0.971752	0.98716	0.979048	0.988853	1.42654e-07	4
Trpm8	0.644741	0.65157	0.916248	0.9836	1	4.125
Spp2	0.922493	0.827828	0.995039	0.964048	0.728853	14.5
Glrp1	0.382631	0.499241	0.829695	0.929847	1	8.65972
Sh3bp4	0.822283	0.70649	0.863546	0.551652	1	16
Agap1	0.815338	0.661375	0.791993	0.466441	0.664101	16.75
4933400F21Rik	0.683145	0.677775	0.423602	0.439185	0.333735	6.5
Gbx2	0.714894	0.684137	0.371484	0.384324	1	10.7917
Asb18	0.274133	0.229719	0.352457	0.366931	1	2.95833
Iqca	0.321875	0.318256	0.339792	0.362787	0.0227242	15
Cxcr7	0.47076	0.483775	0.340726	0.366873	0.0589938	2.5
Cops8	0.211393	0.212268	0.322283	0.356192	1	1.875
Col6a3	0.13231	0.136512	0.396813	0.447823	2.45459e-05	3.5
Mlph	0.209875	0.226917	0.434925	0.497782	1	5.45833
Rab17	0.601494	0.504319	0.784172	0.537236	5.09119e-05	4.5
Lrrfip1	0.409245	0.410646	0.484183	0.554628	1	0.729167
Rbm44	0.593965	0.595541	0.573013	0.649177	1	4.125
Ramp1	0.517801	0.515933	0.587662	0.668437	1	20
Ube2f	0.820007	0.910004	0.624781	0.712093	6.14636e-08	18.5
Scly	0.941637	0.919108	0.934691	0.74285	0.0322029	3
Klhl30	0.68011	0.717287	0.671414	0.763511	1	8.13889
Ilkap	0.894829	0.955294	0.692308	0.78709	1	6
Hes6	0.962531	0.958095	0.913914	0.795436	4.78455e-07	17.25
Per2	0.81061	0.8381	0.811778	0.79386	4.03968e-10	14.5
Traf3ip1	0.77711	0.628049	0.926812	0.767655	1	9.54167
Asb1	0.592214	0.413797	0.880063	0.736022	0.271655	15
Twist2	0.511848	0.434283	0.551652	0.610365	1	9.29861
Hdac4	0.482666	0.510214	0.471519	0.481674	1	18.5
Ndufa10	0.146843	0.150753	0.366639	0.396463	1	20
Myeov2	0.428855	0.292168	0.713902	0.425295	1	21.5
Otos	0.42903	0.424127	0.393545	0.428155	1	4.13194
Gpc1	0.492529	0.432707	0.411579	0.445664	1	16
Dusp28	0.123497	0.109898	0.421443	0.457395	0.00555499	5.75
Rnpepl1	0.0928563	0.0950741	0.42226	0.458445	0.0322029	9
Capn10	0.146317	0.120404	0.698844	0.465682	1	16
Gpr35	0.195751	0.221081	0.43796	0.481032	0.728853	19.5
Aqp12	0.201763	0.228493	0.447648	0.495273	0.131484	16.5
Kif1a	0.723882	0.727034	0.48144	0.530699	1	1.11806
Agxt	0.794327	0.815863	0.566885	0.539979	9.5957e-13	5.5
2310007B03Rik	0.927162	0.881931	0.814871	0.530466	1	6.8125
Sned1	0.597	0.582759	0.455936	0.503443	1	4
Mterfd2	0.778861	0.610949	0.795669	0.486343	0.0017898	4.5
Pask	0.608848	0.597759	0.430898	0.476188	1	4.29861
Ppp1r7	0.488502	0.450333	0.430489	0.475721	0.0119373	4.5
Hdlbp	0.725166	0.702871	0.589996	0.448348	0.301042	21.5
Sept2	0.73538	0.702755	0.614801	0.448232	1	0.104167
Farp2	0.865064	0.749095	0.807109	0.437376	0.110157	8
Stk25	0.815163	0.724699	0.650695	0.397689	0.165338	7
Bok	0.692775	0.533676	0.624956	0.383565	1.53238e-06	1
Thap4	0.805299	0.778277	0.578324	0.354675	3.54251e-06	5.5
Atg4b	0.818314	0.778394	0.615793	0.354617	0.156479	20.5
Dtymk	0.671005	0.782071	0.291934	0.333256	0.103712	20.1667
Ing5	0.557079	0.654663	0.291175	0.332205	1	7.875
D2hgdh	0.621163	0.768355	0.27997	0.320124	0.0006835	7
Gal3st2	0.607039	0.747578	0.261002	0.294035	1	13.5
Pdcd1	0.371484	0.432999	0.175149	0.195459	1	4.79861
4930440C22Rik	0.0934399	0.106513	0.0522937	0.0479748	1	9.13889
Fam174a	0.0795494	0.0707949	0.0292985	0.0195518	0.00555499	12
St8sia4	0.0405043	0.0450566	0.0129567	0.0126065	1	9.58333
Slco4c1	0.0739465	0.0864363	0.0310494	0.0365939	1	7.45139
Slco6b1	0.0810669	0.0958328	0.0370025	0.0449982	1	5.13889
Slco6c1	0.16546	0.200945	0.0448232	0.0571379	1	10.7986
D1Ertd622e	0.782129	0.64801	0.188864	0.130734	8.5641e-05	12.5
Ppip5k2	0.407144	0.517451	0.0913972	0.135345	0.9148	16.5
Gin1	0.407085	0.517392	0.0913389	0.135287	0.0345251	13.75
B230216N24Rik	0.137679	0.167153	0.0640831	0.0831096	1	3.24306
Pam	0.152679	0.136921	0.100619	0.0785573	0.0453986	4.75
1810006J02Rik	0.112175	0.135812	0.0571379	0.0756391	1	10.2986
Slco6d1	0.256624	0.333489	0.0433641	0.0576631	1	10.6389
Cdh20	0.220556	0.18116	0.148593	0.124314	1	4.97222
Rnf152	0.749912	0.626299	0.428155	0.264212	6.17689e-07	7
Pign	0.244952	0.207365	0.414789	0.392319	0.165338	3.5
2310035C23Rik	0.245068	0.207482	0.414906	0.392553	5.70757e-12	2.5
Tnfrsf11a	0.5164	0.456694	0.49037	0.476071	0.123896	16.5
Zcchc2	0.98786	0.973386	0.926229	0.597817	1	22.5
Phlpp1	0.850881	0.829462	0.755399	0.56099	0.000126304	4
Bcl2	0.335882	0.311778	0.301739	0.292635	0.207354	1
Kdsr	0.919575	0.863254	0.631435	0.283588	4.58146e-05	12
Vps4b	0.787732	0.855842	0.276818	0.264095	1.17467e-10	6.5
Serpinb5	0.616027	0.629567	0.243492	0.232462	0.000139004	15.25
Serpinb12	0.296662	0.2746	0.210167	0.20363	1	9.625
Serpinb3a	0.264095	0.244952	0.171122	0.166861	1	9.29861
Serpinb11	0.142699	0.133594	0.10914	0.10056	1	9.31944
Serpinb7	0.137213	0.127874	0.10272	0.0940236	1	5.08333
Serpinb2	0.105463	0.10021	0.0938485	0.085736	1	7.5
Serpinb8	0.130209	0.123147	0.0888876	0.081884	1	9.08333
Cdh7	0.201879	0.168846	0.0203689	0.0157581	1	3.27083
Dsel	5.83635e-05	5.83635e-05	5.83635e-05	5.83635e-05	1	3.79861
Tsn	0.388467	0.513482	0.181977	0.21612	0.000126304	5
Mki67ip	0.306875	0.388818	0.18472	0.219447	0.0103187	16.5
Clasp1	0.657348	0.492004	0.39407	0.240224	1	0.951389
Gli2	0.317789	0.249621	0.457978	0.499942	1	7.29861
Ralb	0.940644	0.902241	0.870608	0.608965	1	5.74306
Tmem185b	0.953017	0.905451	0.902533	0.611533	0.0630456	7.5
Epb4.1l5	0.767772	0.669371	0.82882	0.600794	0.00138676	11.5
Ptpn4	0.698319	0.607797	0.781195	0.587487	1	8.79167
Tmem177	0.644975	0.57704	0.828353	0.595191	0.00759982	1
Gm101	0.374168	0.356893	0.572954	0.611824	1	10.3125
Sctr	0.489728	0.467842	0.576573	0.61521	0.131484	19
Tmem37	0.964982	0.953659	0.864422	0.63161	5.58148e-09	18.5
Dbi	0.979281	0.966733	0.885257	0.621396	0.000973304	3.5
3110009E18Rik	0.973503	0.966674	0.855609	0.621221	0.091701	18
Steap3	0.752772	0.526264	0.792926	0.51856	0.0103187	2.5
C1ql2	0.111766	0.0941987	0.434516	0.465566	1	8.70833
Marco	0.0808918	0.0883623	0.35415	0.387825	0.286017	15.5
En1	0.253006	0.327536	0.322925	0.359811	1	0.590278
Insig2	0.965741	0.969359	0.625832	0.405393	2.71703e-16	0.5
Ccdc93	0.307167	0.281079	0.292576	0.337108	0.231644	6.5
Htr5b	0.195693	0.190557	0.24145	0.270573	1	3.45833
Ddx18	0.228668	0.227034	0.222423	0.247228	1	19.5
Dpp10	0.0565542	0.0562624	0.0189098	0.0161083	1	9.4375
Actr3	0.79672	0.532917	0.298296	0.110482	0.00555499	7.5
Slc35f5	0.503268	0.361503	0.205906	0.127699	0.000273712	5.25
Gpr39	0.633069	0.628867	0.145617	0.141006	0.244193	22.5
Lypd1	0.557838	0.537119	0.118478	0.117661	0.067149	16.75
Nckap5	0.268414	0.350998	0.135987	0.176608	1	8.3125
Mgat5	0.334189	0.388234	0.196276	0.247286	0.00295002	1.5
2900009J06Rik	0.876036	0.851348	0.490195	0.325552	0.00151389	20
Ccnt2	0.869733	0.851231	0.47041	0.325376	1	14.5
Rab3gap1	0.641006	0.722598	0.241158	0.300397	0.00821488	5.5
Zranb3	0.802907	0.762752	0.415957	0.25785	1	7.8125
R3hdm1	0.793919	0.762402	0.397164	0.257558	0.9148	4.5
Ubxn4	0.576339	0.591747	0.184429	0.225983	0.0128527	0.333333
Lct	0.452726	0.435683	0.173048	0.209758	1	5.8125
Mcm6	0.448582	0.430256	0.169896	0.205148	1	2.78472
Dars	0.744718	0.601903	0.33168	0.198669	0.195617	12.5
Cxcr4	0.538111	0.576515	0.146609	0.176199	1	10.4653
Thsd7b	0.473445	0.442804	0.10949	0.120871	1	15
Daf2	0.290008	0.27997	0.426053	0.499183	1	9.28472
Cd55	0.268297	0.267597	0.452667	0.53496	0.0809758	19.5
Zp3r	0.723299	0.824734	0.600852	0.701704	1	3.11111
C4bp	0.942045	0.950333	0.889576	0.73643	0.728853	21
Yod1	0.952901	0.957336	0.899148	0.778627	0.0322029	13
Pfkfb2	0.886892	0.957628	0.691782	0.78744	0.0345251	17.5
AA986860	0.910412	0.957745	0.771157	0.790067	0.548327	16
Fcamr	0.82561	0.872067	0.767772	0.826719	1	9.48611
Pigr	0.956052	0.94257	0.941928	0.838917	0.0017898	5.5
Faim3	0.868215	0.935333	0.731528	0.845862	1	5.56944
Il24	0.599218	0.610015	0.73643	0.850823	1	4.125
Il20	0.589471	0.597525	0.741158	0.858002	1	16
Il10	0.599977	0.644741	0.774717	0.899148	1	8.29861
Mapkapk2	0.968134	0.96218	0.967375	0.924419	0.244193	3
Dyrk3	0.788607	0.8702	0.808918	0.930547	1	11.1042
Rassf5	0.755515	0.649819	0.968717	0.923777	0.244193	7
Ikbke	0.734563	0.743843	0.839617	0.921034	1	1.85417
Srgap2	0.77104	0.798646	0.905043	0.920275	0.4314	7
Fam72a	0.806058	0.798529	0.946014	0.920392	1	11.1319
Avpr1b	0.480915	0.507412	0.794852	0.924886	1	16.75
Ctse	0.855375	0.937259	0.797654	0.928972	1	14
5430435G22Rik	0.725575	0.798237	0.797887	0.929205	1	9.15278
Pm20d1	0.823509	0.733687	0.97327	0.939477	0.333735	3.5
Slc41a1	0.890685	0.857535	0.972394	0.943271	0.750305	9
Rab7l1	0.546049	0.597642	0.814754	0.946072	0.57552	21.5
Nucks1	0.859636	0.930547	0.930664	0.94934	1.97639e-06	19.5
Slc45a3	0.95897	0.965507	0.973912	0.952842	1.4385e-12	20.5
Elk4	0.847496	0.856659	0.943154	0.950624	0.00230453	7
Mfsd4	0.317614	0.296662	0.817497	0.94222	0.838152	18.5
Cdk18	0.426695	0.33559	0.888526	0.933174	0.0111292	12
Lemd1	0.638438	0.59449	0.810669	0.927396	1	10.9306
Klhdc8a	0.923077	0.898739	0.963756	0.924069	0.00513692	23
Nuak2	0.994922	0.990603	0.978872	0.923719	1	1.88889
Tmcc2	0.479981	0.453076	0.788316	0.900082	1	6.3125
Dstyk	0.351465	0.331446	0.777927	0.88695	0.0655249	3.5
Rbbp5	0.416248	0.44257	0.757616	0.863196	0.000104339	1.5
Tmem81	0.417591	0.440061	0.747695	0.850181	0.99921	18
Cntn2	0.628108	0.650053	0.737306	0.838158	0.9148	21.5
Nfasc	0.30028	0.346679	0.699895	0.791467	1	2.95833
Lrrn2	0.13943	0.15192	0.710225	0.80244	1	3.13889
Mdm4	0.116085	0.110482	0.755632	0.858994	0.466951	16.5
Ppp1r15b	0.929847	0.893954	0.973386	0.911346	0.0976248	18.5
Plekha6	0.866873	0.935975	0.826135	0.94152	0.0517958	7
Golt1a	0.689331	0.761177	0.822517	0.940528	0.301042	16.5
Etnk2	0.937726	0.924769	0.971052	0.937668	5.64543e-11	12
Sox13	0.900198	0.867398	0.987218	0.920042	1	3.3125
Snrpe	0.690732	0.733746	0.758784	0.860628	0.286017	12
Zbed6	0.91654	0.959729	0.779444	0.848955	0.633849	3.5
Zc3h11a	0.919167	0.959904	0.79316	0.848839	0.00513692	4
Lax1	0.917357	0.961247	0.770048	0.840959	1	19
Atp2b4	0.761177	0.775417	0.723649	0.80921	1	12.5
Optc	0.817789	0.840493	0.686121	0.753589	1	10.2986
Prelp	0.906677	0.931073	0.709408	0.750029	0.00555499	0
Fmod	0.445022	0.370608	0.618595	0.684254	1	0.5
Btg2	0.443212	0.465566	0.600794	0.669196	0.00888503	19.5
Chit1	0.434049	0.416307	0.595483	0.654371	1	4.3125
Chi3l1	0.630092	0.655831	0.55206	0.623439	1	4.95833
Mybph	0.630151	0.656239	0.546983	0.618478	1	4.29861
Adora1	0.883682	0.88339	0.774425	0.604762	2.38641e-08	8.75
Myog	0.63908	0.685713	0.495448	0.573013	1	10.1389
Ppfia4	0.324968	0.379479	0.466266	0.5485	0.0861872	17
Tmem183a	0.38158	0.484592	0.44899	0.532508	0.000126304	7
Cyb5r1	0.219739	0.271974	0.428972	0.510039	0.0212016	9
Adipor1	0.339384	0.361562	0.591047	0.504844	0.0370414	11.5
Klhl12	0.325668	0.37411	0.40872	0.491304	0.0453986	7
Rabif	0.332147	0.37732	0.392728	0.469418	0.0006835	19
4931440L10Rik	0.734504	0.839734	0.377904	0.450216	1	2
Kdm5b	0.865764	0.842185	0.714019	0.44508	0.000626761	3
Syt2	0.285106	0.303082	0.332789	0.395296	1	14.75
Ppp1r12b	0.157465	0.141998	0.491654	0.282479	1	4.79861
Ube2t	0.116552	0.140948	0.253823	0.284055	1	20
Lgr6	0.072254	0.0794911	0.249387	0.271565	1	6.25
Ptprv	0.164702	0.150986	0.248395	0.268939	1	16.5
Arl8a	0.335648	0.305008	0.248804	0.268822	1	5.91667
Gpr37l1	0.543831	0.456753	0.317556	0.269698	0.280737	17
Elf3	0.406093	0.359169	0.241566	0.256858	0.621787	19
Rnpep	0.824151	0.645675	0.529707	0.256099	1	1.06944
Timm17a	0.838742	0.659974	0.550309	0.255224	0.000126304	11.5
Lmod1	0.668962	0.653321	0.240107	0.253531	0.091701	15.5
Shisa4	0.343994	0.291059	0.230011	0.243784	0.333735	20
Ipo9	0.225517	0.195109	0.227267	0.241275	0.00194224	3.5
Nav1	0.0614568	0.0564959	0.234096	0.249562	0.139472	2.5
Csrp1	0.0700362	0.0828762	0.259484	0.281604	1	4.625
Phlda3	0.0919225	0.112525	0.269231	0.296311	0.123896	16.5
Tnni1	0.248512	0.318781	0.280962	0.309735	1	4.79861
Lad1	0.365764	0.476713	0.288491	0.319657	0.000626761	21
Tnnt2	0.269056	0.336582	0.293452	0.326485	1	9.41667
Pkp1	0.562099	0.477997	0.415431	0.358994	1	6.3125
Tmem9	0.402883	0.352982	0.660091	0.398914	0.131484	12
Cacna1s	0.128166	0.136162	0.374402	0.418174	1	4.625
Kif21b	0.175791	0.153496	0.412688	0.458212	1	3.8125
5730559C18Rik	0.61842	0.577565	0.485759	0.534201	1	9.15278
Ddx59	0.92617	0.87055	0.897689	0.657873	0.633849	7.5
9230116N13Rik	0.917007	0.870608	0.876386	0.658165	0.664101	16.75
Kif14	0.73824	0.710692	0.735672	0.6933	1	1.25
Zfp281	0.910179	0.850648	0.946656	0.774192	0.000894489	13.5
Nr5a2	0.996615	0.990837	0.978114	0.874168	2.98491e-06	3.5
Ptprc	0.530874	0.459029	0.200887	0.221956	1	1.24306
Nek7	0.612	0.556729	0.361679	0.320532	1.1218e-05	7
Lhx9	0.409828	0.515291	0.245243	0.348138	0.231644	16
2310009B15Rik	0.40977	0.515175	0.245885	0.350473	0.0809758	14.5
Dennd1b	0.843703	0.824676	0.468834	0.353799	0.0043975	7.5
Crb1	0.215711	0.255399	0.202463	0.312536	1	15.5
4933436E23Rik	0.216178	0.255866	0.20258	0.312712	1	14.5
Zbtb41	0.311953	0.378837	0.206023	0.320299	0.76468	12
Aspm	0.459321	0.573713	0.21005	0.327127	1	21.5
F13b	0.782946	0.932123	0.216704	0.339267	0.370174	12.5
Cfhr1	0.925645	0.944263	0.510272	0.356601	1	16
Kcnt2	0.954068	0.9686	0.574413	0.451383	1	9.25
B3galt2	0.401482	0.540796	0.0520019	0.0776234	0.633849	12
Cdc73	0.285864	0.375102	0.0526439	0.0781487	0.57552	12
Glrx2	0.213961	0.274717	0.0525271	0.078032	1	0.576389
Trove2	0.2575	0.336174	0.0527606	0.0782654	0.0280913	20.5
Uchl5	0.257558	0.336232	0.0527022	0.0782071	0.0861872	14
Rgs2	0.325902	0.426053	0.0430139	0.0654255	0.00022478	1
Rgs13	0.1926	0.247636	0.0339092	0.0468659	1	5.47917
Rgs1	0.101377	0.125773	0.0301739	0.0423719	0.875087	12
Rgs18	0.113225	0.138438	0.0183845	0.0225867	0.317162	11.5
Fam5c	0.211451	0.271507	0.0150578	0.0182678	1	10.5694
Pla2g4a	0.113867	0.119879	0.0831096	0.0849772	1	4.95833
Ptgs2	0.1291	0.13622	0.10342	0.112233	1	13
Pdc	0.441812	0.498016	0.150053	0.170363	1	9.27083
Tpr	0.474087	0.541613	0.169079	0.194059	0.000435065	4.5
BC003331	0.474145	0.54173	0.169137	0.194175	0.875087	5
Prg4	0.65157	0.757733	0.189973	0.218746	1	3.39583
Hmcn1	0.150695	0.1612	0.405685	0.449632	1	3.55556
C730036E19Rik	0.977005	0.998307	0.51319	0.571554	0.110157	15
Ivns1abp	0.985876	0.970993	0.869149	0.549726	4.81852e-09	15.5
1200016B10Rik	0.509805	0.496148	0.432999	0.49749	0.0453986	12.5
1190005F20Rik	0.50963	0.495973	0.432882	0.497257	0.548327	17
Rnf2	0.604179	0.552235	0.681394	0.455819	1	5.25
Fam129a	0.582059	0.686238	0.363079	0.424653	1	16
Edem3	0.497432	0.630793	0.306233	0.367223	1	9.29861
1700025G04Rik	0.236606	0.256566	0.226976	0.263278	1	10.5833
Tsen15	0.91619	0.79602	0.652854	0.291351	0.00821488	19.5
Glt25d2	0.868916	0.80314	0.478522	0.295027	0.362761	19.25
Rgl1	0.567935	0.693825	0.249679	0.307984	1	2.45833
Apobec4	0.155655	0.186063	0.252189	0.313003	1	6.60417
Arpc5	0.15478	0.185479	0.253531	0.316038	1	4.95833
Ncf2	0.276876	0.362554	0.258959	0.323801	1	18.5
Smg7	0.303724	0.395763	0.277168	0.351757	1	7.90278
Nmnat2	0.335824	0.4351	0.288958	0.36378	0.539004	17
Lamc2	0.679526	0.814054	0.346737	0.423194	1	2.29861
Lamc1	0.472919	0.566009	0.3866	0.447531	0.983234	3
1700012A16Rik	0.227676	0.250905	0.425178	0.478697	1	10.2431
Dhx9	0.267772	0.234329	0.45792	0.50998	2.19214e-08	11
Npl	0.400257	0.347846	0.498891	0.546866	1	3.61111
Rgs8	0.948523	0.982316	0.579725	0.614334	1	10.8056
Rgs16	0.980448	0.957161	0.904692	0.622038	7.88369e-10	10
Rnasel	0.584335	0.55206	0.58632	0.619353	0.499211	5.75
5830403L16Rik	0.797771	0.848313	0.576048	0.612	1	6.31944
Glul	0.969184	0.96043	0.848372	0.614509	0.333735	9
Cacna1e	0.134003	0.115093	0.298938	0.318956	1	5.97222
Ier5	0.883098	0.706782	0.813704	0.432415	0.123896	20
Mr1	0.535894	0.536477	0.387067	0.439886	0.00230453	21
Stx6	0.69435	0.537761	0.710342	0.441753	0.000126304	0.5
Xpr1	0.57132	0.385549	0.796545	0.503969	0.0976248	9
Acbd6	0.614042	0.68367	0.449282	0.553169	0.0111292	5.25
Lhx4	0.742092	0.821466	0.490487	0.602194	1	6.84028
Qsox1	0.98967	0.99107	0.840317	0.631259	0.147736	2.5
Cep350	0.887942	0.871017	0.781896	0.56811	0.453067	23.5
Tor1aip2	0.737306	0.825493	0.42617	0.544415	1.53238e-06	5.5
Tor1aip1	0.622213	0.702405	0.425878	0.54424	0.0370414	5.5
Fam163a	0.296195	0.298529	0.327127	0.41619	1	9.79861
Tdrd5	0.209233	0.262461	0.307867	0.393837	1	4.79861
Nphs2	0.2104	0.264562	0.30705	0.392961	0.787295	15.5
Soat1	0.626065	0.634761	0.56776	0.392378	1	8.53472
Abl2	0.275884	0.232929	0.608614	0.39121	0.286017	3
Tor3a	0.877262	0.882689	0.53817	0.392436	0.0261629	23
Fam20b	0.67048	0.777051	0.301331	0.377845	1	9.5
Angptl1	0.712501	0.530699	0.545524	0.339734	1	3.42361
Ralgps2	0.857009	0.734154	0.57739	0.313645	0.000299875	6.5
1700057K13Rik	0.26713	0.30705	0.233396	0.263453	0.728853	21
2810025M15Rik	0.563908	0.349831	0.428271	0.2097	0.0552545	17
Rasal2	0.588771	0.349889	0.47362	0.209642	0.00955835	15
BC026585	0.453659	0.398097	0.189039	0.20328	1	5.5
Sec16b	0.883565	0.79351	0.377612	0.19937	1	3
Fam5b	0.605113	0.454827	0.12659	0.0866114	1	15.5
Astn1	0.497957	0.451383	0.0860861	0.086378	1	7.33333
Pappa2	0.538753	0.574122	0.081884	0.0940819	0.00652336	16.5
Rfwd2	0.293043	0.291117	0.0755807	0.0847438	0.410414	12.5
Tnr	0.140131	0.144041	0.0890627	0.102661	1	1.29861
4930523C07Rik	0.534901	0.489261	0.257266	0.225692	0.000115158	7
4930562F07Rik	0.353566	0.328236	0.235088	0.232929	0.257768	13
Tnn	0.215361	0.227851	0.199253	0.25429	1	4.29861
Mrps14	0.159391	0.174799	0.211393	0.270223	0.091701	23.5
Cacybp	0.204097	0.227151	0.216529	0.278511	0.000153102	19.5
Rabgap1l	0.899848	0.852807	0.878429	0.607739	2.73384e-05	7.5
Rc3h1	0.465799	0.536711	0.527548	0.670538	0.0300596	8.5
Serpinc1	0.942162	0.988736	0.619003	0.708358	0.00652336	23.5
Zbtb37	0.842944	0.930606	0.57027	0.697035	1	1.56944
Gas5	0.84271	0.930314	0.570095	0.696743	0.0184269	7.75
Dars2	0.701938	0.764095	0.566651	0.686997	1	2.54861
Cenpl	0.786506	0.866581	0.566593	0.68688	0.18507	7
Klhl20	0.913505	0.857827	0.892961	0.671297	1	6.10417
Ankrd45	0.676841	0.71577	0.557488	0.66797	1	7.3125
4930469G21Rik	0.672814	0.711042	0.554862	0.663593	1	9.3125
Prdx6	0.980332	0.976421	0.843411	0.649586	0.00602142	6
Tnfsf4	0.85876	0.923719	0.464748	0.552994	1	2.97222
Fasl	0.248453	0.246177	0.295086	0.34843	1	7.14583
AI848100	0.335123	0.245827	0.504436	0.336407	0.956178	11.5
Pigc	0.265846	0.286448	0.278686	0.334364	0.0345251	5
4930558K02Rik	0.461597	0.510914	0.278744	0.335065	1	4.79861
Dnm3os	0.761877	0.849305	0.288432	0.352574	1	1
Dnm3	0.30705	0.39016	0.30991	0.384849	1	15.5
Mettl13	0.425003	0.549376	0.324734	0.404109	0.271655	16.5
Vamp4	0.317497	0.357126	0.330221	0.409186	0.801385	11.5
Myoc	0.571962	0.607447	0.355842	0.428972	1	5.29861
Fmo4	0.559998	0.621688	0.400607	0.489261	1	9.72222
Fmo1	0.928446	0.919517	0.769698	0.511614	9.81286e-11	18.5
Fmo2	0.951383	0.929322	0.793101	0.515933	1.58041e-14	14.5
Fmo3	0.952317	0.970818	0.586611	0.505953	0.00133976	15
4921528O07Rik	0.525155	0.490195	0.38123	0.435975	1	3.20833
Prrx1	0.651103	0.508404	0.496031	0.347438	1	23
Gorab	0.691024	0.479573	0.601202	0.329112	0.522866	2
Mettl11b	0.383565	0.338625	0.333256	0.360803	1	12.5
Kifap3	0.252364	0.221781	0.351698	0.38479	3.14729e-06	0.5
Scyl3	0.149819	0.14515	0.417474	0.460488	1.16822e-07	6.5
BC055324	0.153963	0.150344	0.455994	0.510564	0.99921	5.5
2810422O20Rik	0.154021	0.150461	0.456344	0.510856	1	1.94444
Sele	0.207132	0.205381	0.495856	0.553111	1	10.7917
Sell	0.420567	0.419575	0.50391	0.564141	1	6.15278
Selp	0.441111	0.449982	0.54815	0.609023	0.00555499	6.5
F5	0.778102	0.85841	0.618361	0.644683	0.0017898	8.5
Slc19a2	0.971168	0.971285	0.907902	0.697385	0.000153102	2
4930455F23Rik	0.789833	0.875686	0.638555	0.702054	0.0184269	4
Blzf1	0.702346	0.772908	0.649294	0.711393	1	10.2431
Nme7	0.702288	0.772849	0.649527	0.711451	0.000396015	6
Atp1b1	0.982783	0.971986	0.920159	0.740983	0.0043975	10
Dpt	0.653379	0.667036	0.642991	0.684896	1	4.27778
Xcl1	0.482082	0.47718	0.608206	0.65513	1	4.95833
4930568G15Rik	0.31347	0.296953	0.59665	0.65443	1	4.56944
Tbx19	0.417532	0.392961	0.607389	0.672814	1	23.5
Sft2d2	0.557371	0.399732	0.85485	0.68472	0.0212016	7
Tiprl	0.610249	0.417591	0.884499	0.701237	0.0841637	11.5
Gpr161	0.671297	0.713669	0.642932	0.72645	1	7.11806
Dcaf6	0.932123	0.936559	0.885491	0.805416	2.1208e-06	7.5
Brp44	0.937785	0.936792	0.902183	0.805766	0.0212016	14.25
Adcy10	0.972219	0.97788	0.917124	0.808684	1	8.81944
Mpzl1	0.926053	0.900315	0.926929	0.798179	7.63712e-09	1
Rcsd1	0.432298	0.451208	0.664468	0.773783	1	6
Creg1	0.943504	0.948348	0.912455	0.763103	0.0552545	6
Cd247	0.371775	0.382164	0.641998	0.75073	1	6.79861
Pou2f1	0.790475	0.756916	0.809968	0.666511	1	3.22917
Dusp27	0.581184	0.615268	0.516283	0.601436	1	5.29861
Gpa33	0.5806	0.614101	0.515583	0.600152	1	14.5
Mael	0.832088	0.827594	0.656414	0.568986	1	10.3056
Ildr2	0.775884	0.831913	0.491421	0.565367	0.219328	12.5
Tada1	0.893195	0.817497	0.795319	0.498074	1	1.22917
Pogk	0.756332	0.801856	0.415198	0.472219	1	9.41667
Fam78b	0.244134	0.223415	0.256624	0.288549	0.0976248	15
Uck2	0.664352	0.722307	0.311661	0.365589	0.00602142	18
Tmco1	0.765204	0.696451	0.596533	0.370141	1	14.5
Aldh9a1	0.760943	0.893253	0.316038	0.375219	0.000476879	8
Mgst3	0.663009	0.660266	0.356426	0.365472	1	14.5
Lrrc52	0.479806	0.512957	0.28102	0.328353	0.136295	16.5
Rxrg	0.449282	0.490954	0.244485	0.27781	0.139472	22.5
Lmx1a	0.0967083	0.102661	0.2261	0.249329	1	10.7917
Pbx1	0.930372	0.8709	0.691199	0.33454	0.333735	3.5
Nuf2	0.204564	0.19616	0.216178	0.214194	1	6.46528
Rgs5	0.133886	0.127232	0.248628	0.242325	1	20
Rgs4	0.0702113	0.06776	0.282129	0.277285	0.0714947	15
Hsd17b7	0.119178	0.0908136	0.710109	0.410704	1	22.5
3110045C21Rik	0.129158	0.090872	0.7896	0.410821	1	20
Ddr2	0.132835	0.134936	0.483541	0.511731	1	2.22917
Uhmk1	0.664818	0.693066	0.601261	0.631201	1	2.625
Sh2d1b1	0.809968	0.861854	0.65548	0.696802	1	5.29861
1700015E13Rik	0.913564	0.954943	0.685071	0.727151	1	9.29861
Nos1ap	0.999767	0.998716	0.991537	0.863429	1	0.4375
Olfml2b	0.986868	0.982082	0.961538	0.863838	1	6.15278
Atf6	0.945489	0.940119	0.953484	0.85555	0.231644	12
Dusp12	0.728727	0.781195	0.813587	0.853157	0.0119373	16
Fcrla	0.424711	0.528248	0.745535	0.843878	1	4.78472
Fcgr2b	0.428563	0.53957	0.737714	0.838392	0.00106316	17
Fcgr4	0.163651	0.185538	0.732287	0.834948	1	15
Fcgr3	0.152212	0.159216	0.730477	0.834598	0.0552545	16
1700009P17Rik	0.504786	0.493755	0.73252	0.841251	1	5.24306
Sdhc	0.519377	0.510681	0.736606	0.846387	1	4.10417
Mpz	0.519435	0.510739	0.736664	0.846562	0.156479	0
Pcp4l1	0.89658	0.95722	0.75534	0.85736	0.000247272	19
Nr1i3	0.94152	0.958679	0.883098	0.860395	0.0119373	13
Tomm40l	0.902708	0.903992	0.900899	0.860161	1	1.40278
Apoa2	0.977297	0.964982	0.972161	0.859811	1	2.20833
Fcer1g	0.927746	0.963756	0.826719	0.857476	0.116918	21.5
Ndufs2	0.661667	0.717054	0.73503	0.851815	1	4.70833
Adamts4	0.68081	0.758375	0.733512	0.850648	1	1.40278
B4galt3	0.445255	0.54599	0.725575	0.842477	1	8.90972
Ppox	0.443854	0.544882	0.720906	0.838041	3.02594e-05	4
Usp21	0.460021	0.569219	0.718455	0.835473	1	1
Ufc1	0.461363	0.571028	0.716762	0.832555	1	6.28472
Dedd	0.581242	0.723707	0.705615	0.819482	1.76713e-05	5
Nit1	0.582701	0.724758	0.699428	0.813412	0.0517958	3.75
Pfdn2	0.582643	0.724583	0.69937	0.813354	0.000626761	11.75
Pvrl4	0.767071	0.817789	0.690615	0.803082	0.0861872	21.75
Arhgap30	0.882806	0.93936	0.684604	0.796078	0.664101	17
Usf1	0.970293	0.943913	0.945547	0.787965	0.110157	15
Tstd1	0.979865	0.94508	0.969943	0.784931	1	10.2361
F11r	0.977122	0.945197	0.960663	0.775651	1	0.756944
Itln1	0.608498	0.479223	0.823392	0.708299	1	9.99306
Cd244	0.525388	0.486168	0.640656	0.689565	1	6.79861
Ly9	0.233746	0.220089	0.548442	0.651862	1	4.29861
Slamf7	0.1612	0.152854	0.51605	0.616669	1	2.90278
Cd48	0.156706	0.148477	0.49965	0.598751	0.101281	16
Slamf1	0.14585	0.138497	0.457044	0.55527	1	8.8125
Cd84	0.143224	0.156589	0.430606	0.529532	0.103712	18.5
Slamf6	0.151453	0.169021	0.410004	0.509221	1	13.5
Vangl2	0.332263	0.37983	0.397864	0.501517	0.0861872	17
Nhlh1	0.486226	0.576923	0.397514	0.503619	0.956178	15.5
Copa	0.49965	0.591631	0.398448	0.50642	0.333735	2.5
Ncstn	0.499825	0.591806	0.398506	0.506478	1	8.29167
Pex19	0.663359	0.624256	0.582409	0.512548	3.02594e-05	12
Dcaf8	0.634353	0.547683	0.727734	0.514357	0.00375558	7
Pea15a	0.364713	0.457336	0.401541	0.517684	0.0138321	21.5
Casq1	0.37125	0.46539	0.402533	0.518676	0.664101	14.5
Atp1a2	0.524221	0.652621	0.409303	0.525388	1	1.8125
Igsf8	0.578557	0.719563	0.425937	0.527723	1	11
Kcnj9	0.373001	0.459612	0.423135	0.523404	0.499211	16.5
Kcnj10	0.364538	0.458679	0.409478	0.522236	0.152972	18
Pigm	0.437609	0.588421	0.410646	0.519902	1	6.45833
Slamf9	0.144275	0.179876	0.415256	0.506245	1	4.97222
Igsf9	0.108965	0.130851	0.416248	0.506362	0.838152	20
Tagln2	0.104062	0.114217	0.417299	0.505428	0.728853	19.5
Ccdc19	0.149119	0.146492	0.419867	0.505369	0.453067	19.25
Vsig8	0.210751	0.204506	0.429088	0.509747	1	2.625
Slamf8	0.308801	0.300105	0.438952	0.517392	1	10.4514
Dusp23	0.757091	0.811778	0.459146	0.527314	0.801385	5.5
Crp	0.990253	0.977122	0.82275	0.515817	0.165338	22
Apcs	0.942804	0.903175	0.726684	0.409595	1	2.74306
Olfr16	0.837633	0.899732	0.345453	0.376503	1	10.9306
Fcer1a	0.593382	0.585327	0.209467	0.21863	1	5.13889
Darc	0.392845	0.357943	0.178184	0.185246	1	3.94444
Cadm3	0.185071	0.169254	0.169663	0.175908	1	16.5
Aim2	0.0982841	0.0911054	0.159332	0.163943	1	10.1389
Pyhin1	0.0775067	0.0779153	0.134353	0.132835	1	3.06944
AI607873	0.0806	0.0825843	0.132719	0.130151	1	9.29861
Ifi204	0.0818256	0.0836932	0.132485	0.129509	1	9.3125
Ifi203	0.0900549	0.0934399	0.13873	0.137504	1	1.5
Ifi202b	0.0925645	0.0954827	0.142874	0.141123	1	17
Spna1	0.143457	0.147776	0.168204	0.168846	0.522866	16.5
1810030J14Rik	0.165285	0.172756	0.208708	0.207832	1	8.39583
Fmn2	0.398331	0.416015	0.285689	0.283063	0.728853	16.5
Grem2	0.962589	0.909828	0.853157	0.45576	2.78158e-06	9.5
Rgs7	0.672931	0.767071	0.320182	0.375802	1	5.29861
Fh1	0.816388	0.812712	0.559706	0.412046	2.43957e-07	14.5
Kmo	0.970235	0.955235	0.746119	0.411287	1	8.90278
Chml	0.604004	0.635987	0.324384	0.374168	0.226968	19.5
Opn3	0.743959	0.634003	0.587895	0.371075	1	20
Wdr64	0.589413	0.630442	0.304716	0.366581	1	6.625
Exo1	0.360978	0.362087	0.214894	0.250846	1	16.5
Cep170	0.561865	0.630734	0.115034	0.136395	1	2.90278
Sdccag8	0.724408	0.630909	0.217287	0.137096	1	4.45833
Hmga2-ps1	0.552994	0.619295	0.114918	0.135753	1	10.3125
Akt3	0.356951	0.379363	0.140189	0.168554	1	15
Zfp238	0.65799	0.661492	0.248745	0.219272	1	9.88889
2310043L19Rik	0.439944	0.51856	0.217871	0.260068	1	3.47917
1700016C15Rik	0.622738	0.716353	0.242909	0.288607	1	8.48611
Adss	0.61947	0.50642	0.515933	0.305183	0.0119373	18.5
Gm16432	0.518793	0.541146	0.433466	0.383331	1	14.5
Pppde1	0.844286	0.839617	0.609607	0.504436	5.80377e-16	21
Fam36a	0.974845	0.973853	0.831855	0.577799	0.351194	23
Hnrnpu	0.988677	0.97327	0.913855	0.579141	0.0184269	3.5
Efcab2	0.933991	0.86162	0.859869	0.55813	1	2.21528
Kif26b	0.350298	0.411287	0.4358	0.498599	1	11.5
Smyd3	0.552294	0.527898	0.594782	0.650753	1	0.576389
Tfb2m	0.963173	0.9037	0.954243	0.674915	1	7.125
Cnst	0.96078	0.903817	0.948582	0.675266	0.9148	13
Sccpdh	0.346971	0.335765	0.643457	0.711042	1	8.3125
Ahctf1	0.730653	0.639722	0.911871	0.758434	6.87257e-11	21
Cdc42bpa	0.742267	0.663476	0.871425	0.817439	0.00194224	11.5
Psen2	0.899265	0.888818	0.962005	0.902766	2.82914e-13	23.5
Itpkb	0.418174	0.455235	0.785222	0.859402	1	2
Parp1	0.508696	0.608148	0.663418	0.775767	0.165338	21
Lin9	0.593148	0.658107	0.654605	0.769931	0.286017	7.5
Mixl1	0.610482	0.677892	0.653204	0.773725	1	5.99306
Acbd3	0.247403	0.262577	0.653554	0.77676	0.317162	19
H3f3a	0.55778	0.563324	0.656706	0.785397	1	9.5625
BC031781	0.722073	0.582701	0.901191	0.794911	1	15.5
Lefty2	0.397572	0.397105	0.667562	0.802907	1	14.5
Pycr2	0.448407	0.480798	0.669896	0.805883	1	19.5
Lefty1	0.734796	0.846621	0.678242	0.815221	0.00406485	14.75
Tmem63a	0.842477	0.846854	0.89337	0.816797	1	9.38889
Ephx1	0.96183	0.955469	0.944088	0.824968	1	5.38889
9130409I23Rik	0.507704	0.583693	0.671705	0.809735	1.33926e-06	6.5
Nvl	0.490895	0.501284	0.63622	0.759659	0.139472	4
Cnih4	0.492354	0.501751	0.634353	0.756974	0.0261629	14.5
Wdr26	0.504611	0.507295	0.620579	0.736722	0.0184269	4.75
Cnih3	0.443913	0.402883	0.564258	0.668028	1	6.77083
Lbr	0.061982	0.0644917	0.426812	0.505545	1	5.93056
Enah	0.14906	0.164877	0.464165	0.549025	0.317162	21
Srp9	0.327944	0.371717	0.510564	0.598284	1	10.0764
Degs1	0.982374	0.951733	0.931773	0.674332	0.000328486	1
1700047M11Rik	0.798938	0.850531	0.583752	0.677775	1	2.25
Fbxo28	0.651745	0.653788	0.589179	0.686413	1	6.94444
Trp53bp2	0.853216	0.753648	0.895704	0.71005	1	11
Capn2	0.503093	0.621454	0.617252	0.729952	4.45552e-06	1
Capn8	0.915898	0.932649	0.747811	0.723707	1	5.97222
4922505E12Rik	0.776526	0.8388	0.556904	0.650986	1	5.41667
Susd4	0.865881	0.840784	0.798763	0.647193	0.0861872	3
Tlr5	0.696101	0.717754	0.547274	0.553753	0.0762041	7
1700056E22Rik	0.785748	0.716003	0.486226	0.364013	1	2
Dusp10	0.810377	0.716237	0.55066	0.364305	0.956178	1.5
4930488B22Rik	0.765554	0.828353	0.580658	0.67404	0.219328	16.5
Hlx	0.867515	0.827186	0.852457	0.686121	1	0.777778
Mosc2	0.942629	0.9358	0.881522	0.740049	0.116918	14
Mark1	0.329287	0.309793	0.514066	0.606338	0.499211	15.5
Rab3gap2	0.655189	0.478289	0.717346	0.460955	0.0171719	2.5
Iars2	0.339967	0.290067	0.395588	0.401716	0.0861872	10.5
Bpnt1	0.45897	0.290242	0.666861	0.400257	0.00230453	19.5
Eprs	0.660325	0.481382	0.6455	0.387709	0.0128527	5.5
Slc30a10	0.83133	0.782363	0.454476	0.35234	2.35358e-13	23
5033404E19Rik	0.754698	0.761293	0.302615	0.325843	1	15.5
Lyplal1	0.361912	0.208533	0.365939	0.184779	1	0.270833
Tgfb2	0.548792	0.382864	0.40726	0.267772	1	1.45833
Rrp15	0.792051	0.674448	0.474554	0.280495	0.4314	15
D1Pas1	0.519902	0.643049	0.23468	0.31382	1	20
Spata17	0.674565	0.827069	0.276118	0.386016	0.801385	15.5
Gpatch2	0.674507	0.827011	0.276176	0.386074	0.301042	18
Esrrg	0.792693	0.780261	0.468367	0.373468	1	4.75
Ush2a	0.290825	0.31884	0.173865	0.212385	0.0762041	15.5
Kctd3	0.164818	0.162484	0.153146	0.189039	1.53238e-06	3.5
Kcnk2	0.0433057	0.0434224	0.147543	0.184662	1	2.125
Cenpf	0.0381114	0.0388701	0.230244	0.300339	1	15.5
Ptpn14	0.0485001	0.0501342	0.24752	0.324092	1	9.63889
Smyd2	0.423077	0.349189	0.532275	0.465624	1	19
Prox1	0.930139	0.9508	0.679234	0.586553	1	6.5
Rps6kc1	0.275359	0.329987	0.656297	0.721139	1	7
Angel2	0.271682	0.324968	0.665052	0.730186	0.0119373	17
Vash2	0.183436	0.213961	0.707657	0.768355	1	6.11111
Mfsd7b	0.124548	0.114743	0.73929	0.808393	0.0484669	15.5
Tatdn3	0.238298	0.215887	0.765904	0.839325	0.0714947	3.5
Nsl1	0.238356	0.215945	0.766021	0.839384	0.514792	19
Batf3	0.373059	0.327302	0.788549	0.869966	1	9.63889
Fam71a	0.660908	0.654021	0.82666	0.916949	1	2.5
Atf3	0.899556	0.833372	0.982141	0.92582	0.351194	18.75
Nenf	0.543014	0.516459	0.882573	0.961247	1	1.72917
Tmem206	0.689623	0.704097	0.88479	0.962414	0.0148646	20
Ppp2r5a	0.996673	0.994922	0.994572	0.97327	0.00375558	6
Dtl	0.61661	0.643516	0.904926	0.974962	0.475216	15.5
Ints7	0.616552	0.643574	0.904868	0.974904	0.139472	2.5
Lpgat1	0.907844	0.863429	0.982433	0.966383	1.04228e-06	15.5
Nek2	0.763219	0.798996	0.875686	0.96148	0.0484669	6
Slc30a1	0.979981	0.969418	0.992413	0.957803	1	6.93056
1700034H15Rik	0.951908	0.927221	0.989903	0.957745	1	5.79861
Rd3	0.71256	0.822692	0.841426	0.946597	0.362761	8
Traf5	0.562624	0.634411	0.821466	0.901774	1	15.5
Rcor3	0.597992	0.602661	0.909186	0.871834	0.00116289	7.5
Kcnh1	0.38339	0.371775	0.743492	0.835006	0.257768	15.5
Hhat	0.654371	0.571203	0.853683	0.686296	1	10.4097
Sertad4	0.633419	0.668729	0.638321	0.68793	1	7
Irf6	0.942395	0.877845	0.982257	0.781896	1.40137e-08	1.5
Traf3ip3	0.849481	0.923836	0.749329	0.802265	1	8.15972
Hsd11b1	0.938602	0.958562	0.855375	0.817322	0.370174	19.5
G0s2	0.978172	0.958387	0.97181	0.817964	0.0762041	17
Lamb3	0.969242	0.993405	0.761994	0.81277	1	17
Camk1g	0.598284	0.581475	0.718104	0.756741	1	5.8125
Plxna2	0.743434	0.562624	0.685479	0.391152	3.95506e-08	1
Cd34	0.170363	0.157523	0.310961	0.322517	1	2.42361
Cd46	0.687113	0.575989	0.51961	0.303957	1	5.79861
Cr1l	0.581359	0.669779	0.269464	0.296428	1	10.4236
Cr2	0.573013	0.669021	0.260943	0.290067	1	4.75
Cnksr3	0.953426	0.930723	0.395938	0.189973	1.00074e-05	1.5
Ipcef1	0.482316	0.47006	0.138205	0.145383	0.244193	13
Oprm1	0.266896	0.250146	0.0934399	0.0925061	0.522866	16
Rgs17	0.0682853	0.0650169	0.0770982	0.0779153	1	4.11111
Mtrf1l	0.0330921	0.0319832	0.0842769	0.0852691	1	6.38889
Fbxo5	0.0324501	0.0316914	0.085736	0.0878954	1	2.90278
Vip	0.0215945	0.0227618	0.105871	0.113634	1	6.13889
Myct1	0.0275476	0.0293568	0.112583	0.123205	1	7.28472
Syne1	0.0409128	0.0462239	0.120871	0.132077	2.14226e-07	2
Esr1	0.838567	0.904401	0.513132	0.589179	9.3587e-08	18.5
1700052N19Rik	0.698144	0.854383	0.406327	0.486109	0.00703368	17
Rmnd1	0.698086	0.854441	0.406035	0.485934	0.00821488	19
Zbtb2	0.257733	0.30279	0.380472	0.449224	0.695696	6
Akap12	0.0743551	0.0864947	0.317964	0.369791	1	1.22917
Mthfd1l	0.276293	0.352457	0.227209	0.257383	0.00151389	14
Plekhg1	0.171238	0.157115	0.194117	0.215128	0.0227242	2
Iyd	0.825902	0.65834	0.431481	0.205965	1	9.56944
Ppp1r14c	0.30419	0.265729	0.177425	0.190907	1	15.5
H60c	0.200537	0.175732	0.186588	0.191899	1	8.79861
Lrp11	0.523579	0.335065	0.411229	0.222598	0.0809758	20
Pcmt1	0.684487	0.53175	0.400374	0.242267	8.93136e-06	9
Nup43	0.70649	0.534143	0.43866	0.243201	1	3.97222
BC020402	0.685829	0.507471	0.443446	0.246236	1	0.944444
Lats1	0.679818	0.507529	0.436734	0.246294	0.0762041	4
Katna1	0.620871	0.625365	0.238998	0.259776	0.000894489	4.5
BC013529	0.640423	0.651045	0.254406	0.279736	0.000185689	15.25
Ppil4	0.790825	0.656356	0.503794	0.284522	1	0.784722
Zc3h12d	0.659216	0.681277	0.267305	0.299405	8.5641e-05	3
Tab2	0.822925	0.776234	0.452317	0.306817	4.81852e-09	2.25
Ust	0.249037	0.291292	0.207015	0.249387	0.539004	18.5
Sash1	0.919633	0.817322	0.505253	0.232112	0.00116289	4.5
Samd5	0.0446481	0.0417883	0.0841601	0.0820591	1	5.79861
Gm6150	0.0391035	0.0367106	0.0836932	0.0815922	1	7.17361
Stxbp5	0.144508	0.135403	0.0804832	0.0789658	1	2
9130014G24Rik	0.657231	0.687464	0.134294	0.146726	0.453067	3
Rab32	0.600969	0.643866	0.145208	0.162075	2.2264e-06	0
Shprh	0.571845	0.586261	0.120812	0.129042	0.00022478	6.5
Fbxo30	0.566943	0.583285	0.120521	0.128049	1	9.58333
Epm2a	0.66476	0.550018	0.17655	0.115618	1	4.58333
Utrn	0.759367	0.751897	0.157173	0.159216	0.00821488	1.5
Stx11	0.337691	0.363138	0.148652	0.151395	0.76468	16.5
Sf3b5	0.383506	0.470935	0.146142	0.149469	0.875087	5
Plagl1	0.234271	0.228668	0.140247	0.141531	0.838152	15.5
Fam164b	0.246177	0.233746	0.137913	0.137154	1	4.47222
Ltv1	0.248337	0.23538	0.137855	0.136746	1	2.86111
Phactr2	0.586436	0.562974	0.156181	0.15157	1	1.64583
Fuca2	0.597584	0.576981	0.160383	0.154663	0.370174	5.5
Adat2	0.776468	0.606572	0.350706	0.163126	1	5.72917
Pex3	0.796195	0.606688	0.386016	0.163184	0.0280913	10.5
Aig1	0.865647	0.755399	0.540154	0.220089	0.191516	4
Hivep2	0.945313	0.916774	0.492705	0.242384	1	8.65278
Gpr126	0.0850356	0.0737714	0.101027	0.0866698	1	3.70833
Vta1	0.0906385	0.0776234	0.0810669	0.0700362	0.76468	4.5
Gje1	0.123556	0.101961	0.0797829	0.0688106	1	9.40278
Nmbr	0.171355	0.140189	0.0756391	0.0650169	1	10.1389
Cited2	0.669488	0.782012	0.321116	0.438485	8.93136e-06	1
Txlnb	0.6619	0.731528	0.316272	0.430898	1	5.29861
Heca	0.946364	0.91619	0.713027	0.440703	0.00138676	7
3110003A17Rik	0.903408	0.917649	0.503852	0.441461	0.00250335	6.5
Reps1	0.780437	0.901833	0.323392	0.44152	5.16131e-07	6.5
Ccdc28a	0.439652	0.52638	0.29707	0.411521	1	2.55556
Nhsl1	0.563791	0.731411	0.275301	0.384732	0.000126304	2
Hebp2	0.250554	0.240224	0.249504	0.339559	1	5.46528
D10Bwg1379e	0.112116	0.124781	0.226334	0.300981	1	5.125
4930444F02Rik	0.133185	0.158807	0.228785	0.302848	1	7.97222
Perp	0.347613	0.453426	0.229544	0.30384	1	6.71528
Tnfaip3	0.429439	0.522353	0.247403	0.318081	1	3.28472
Olig3	0.31563	0.310319	0.305183	0.362554	1	1.94444
Ifngr1	0.215828	0.141765	0.77139	0.480915	0.162055	1
Il22ra2	0.0983425	0.0946656	0.42652	0.502335	1	10.7986
Il20ra	0.182444	0.177016	0.484942	0.568635	1	5.95833
Slc35d3	0.583635	0.610482	0.603303	0.693767	1	9.88889
Pex7	0.535485	0.57062	0.649586	0.746761	0.00151389	11.5
Map3k5	0.889284	0.930256	0.755515	0.768297	0.000328486	10
Mtap7	0.843236	0.83559	0.878954	0.819248	0.000153102	1
Bclaf1	0.689156	0.780728	0.636395	0.730944	2.2264e-06	4.5
Fam54a	0.677834	0.76713	0.619587	0.708066	0.311063	22
Pde7b	0.904167	0.697735	0.891677	0.499825	1	7.22917
Ahi1	0.421268	0.206665	0.812361	0.41689	0.633849	20.5
Myb	0.284522	0.253064	0.374985	0.412455	0.716288	4
Hbs1l	0.878896	0.809443	0.715711	0.447648	0.000299875	8.5
4930455C13Rik	0.674273	0.704856	0.403817	0.45401	1	5.29861
Aldh8a1	0.670538	0.701763	0.408778	0.46043	7.88369e-10	6
1700020N01Rik	0.77069	0.84773	0.366173	0.410004	1	10.6319
Sgk1	0.726042	0.767422	0.272616	0.306875	0.0280913	22
E030030I06Rik	0.206665	0.259367	0.19937	0.235555	0.0714947	19.5
Slc2a12	0.101261	0.125481	0.127991	0.159449	1	16.5
Tbpl1	0.100327	0.124081	0.126941	0.159683	0.219328	14.5
Tcf21	0.323509	0.423777	0.126532	0.162017	1	4.78472
Eya4	0.188339	0.242092	0.196101	0.264562	0.219328	15.5
Rps12	0.565367	0.722832	0.408019	0.556729	0.165338	7.5
1110021L09Rik	0.5649	0.721781	0.41368	0.56204	3.02594e-05	0
Vnn3	0.938251	0.922201	0.795611	0.58737	1	2.78472
Vnn1	0.939594	0.962356	0.601786	0.593848	6.27238e-06	12
Taar1	0.928972	0.96399	0.540504	0.594724	1	19.5
Stx7	0.546691	0.410587	0.733454	0.539104	2.78153e-07	20.5
Moxd1	0.412105	0.539921	0.394187	0.52031	1	9.63889
Ctgf	0.563441	0.515466	0.382981	0.454301	2.20167e-05	13
Enpp1	0.736255	0.501517	0.770456	0.455644	6.65822e-07	13
Enpp3	0.601728	0.665227	0.411813	0.475312	9.34013e-10	4
Med23	0.684837	0.711684	0.420626	0.486635	6.26987e-05	2.5
Arg1	0.98109	0.972628	0.789891	0.502451	0.0159612	13.5
Akap7	0.63622	0.618945	0.433349	0.4023	0.00271786	10.5
Epb4.1l2	0.743609	0.617252	0.671472	0.399965	0.317162	19.5
2010003K15Rik	0.946889	0.871834	0.790592	0.392786	0.0261629	5.5
Tmem200a	0.121688	0.117544	0.143457	0.163068	0.231644	16.5
L3mbtl3	0.102078	0.0992763	0.120929	0.142815	1	8.625
Arhgap18	0.763978	0.560698	0.38088	0.190849	0.000435065	5
Lama2	0.272091	0.279153	0.149235	0.157348	0.875087	1
Ptprk	0.833956	0.569394	0.731703	0.282304	9.81286e-11	2.5
Themis	0.797537	0.820766	0.19009	0.175616	0.370174	18.75
6330407J23Rik	0.201004	0.182853	0.122563	0.109315	1	10.1389
9330159F19Rik	0.303082	0.271332	0.120696	0.108731	1	1.74306
Echdc1	0.338567	0.30244	0.12233	0.112817	0.00151389	20.5
Rnf146	0.780903	0.6619	0.209875	0.114159	1	7.78472
Rspo3	0.35094	0.323801	0.106922	0.101319	0.0322029	3
Trmt11	0.535543	0.532567	0.114392	0.123089	0.38219	14.5
Hint3	0.693066	0.538228	0.206373	0.123789	0.000973304	13
Ncoa7	0.524104	0.509513	0.108673	0.118186	0.499211	20.5
Hey2	0.186063	0.17976	0.106455	0.115852	1	4.24306
Hddc2	0.214836	0.184078	0.197794	0.147018	0.99921	14.5
Tpd52l1	0.228843	0.273783	0.137621	0.172989	0.000104339	11
Rnf217	0.841835	0.71221	0.37376	0.188106	1	5.21528
Nkain2	0.133127	0.143808	0.0295903	0.0333839	1	6.94444
Trdn	0.123731	0.146959	0.0294736	0.034843	0.956178	17.5
Clvs2	0.18367	0.233454	0.0448815	0.0597058	1	11.0833
Sult3a1	0.434283	0.585853	0.0610482	0.0797245	1	10.0694
Rsph4a	0.553578	0.563675	0.0951325	0.0808334	1	6.88889
Zufsp	0.468776	0.414206	0.110482	0.0819423	0.983234	7
A830082N09Rik	0.418058	0.406969	0.0932065	0.0835765	1	6.40278
Rwdd1	0.322575	0.409828	0.0670013	0.0848021	0.00703368	13
Fam26d	0.353041	0.350356	0.067118	0.0840434	1	5.13889
Fam26e	0.35485	0.336932	0.0676433	0.0834014	1	0
Fam26f	0.706373	0.491537	0.134878	0.083168	1	6
Dse	0.478872	0.366523	0.0949574	0.0790242	1	6.25694
Tspyl1	0.376736	0.47502	0.0602311	0.0760476	0.603275	4
Tspyl4	0.521361	0.466558	0.0982257	0.0741216	3.36196e-05	22
Col10a1	0.123147	0.144858	0.0512431	0.0646667	1	6.65278
Nt5dc1	0.154488	0.141123	0.076106	0.0613984	0.99921	6
Frk	0.0838683	0.0991596	0.0438893	0.0534026	1	6.5
Hdac2	0.446072	0.548792	0.0915139	0.104996	1	0.916667
Marcks	0.863488	0.8866	0.163243	0.131668	9.17894e-07	2
Rfpl4b	0.104354	0.103187	0.131668	0.150753	0.548327	17
Lama4	0.0740049	0.0766313	0.162776	0.190965	1	3.80556
1700025K23Rik	0.229193	0.250671	0.219155	0.260943	1	6.97917
Tube1	0.229369	0.25073	0.219213	0.26106	0.875087	4.5
Wisp3	0.237306	0.257733	0.232637	0.279444	0.76468	16
Fyn	0.721781	0.640948	0.567001	0.383973	0.000747394	4
Traf3ip2	0.760885	0.811369	0.54599	0.540738	2.48965e-06	22.5
E130307A14Rik	0.882748	0.83629	0.830337	0.576981	1	15
Rev3l	0.873235	0.836115	0.810902	0.57704	0.00263124	4
AA474331	0.418291	0.474262	0.577157	0.674624	0.695696	1
2010001E11Rik	0.512898	0.571145	0.594315	0.69365	1	4.78472
BC021785	0.878487	0.940878	0.65408	0.73468	0.0261629	22
AI317395	0.787965	0.872242	0.651979	0.753531	0.0370414	13
Slc16a10	0.837574	0.755749	0.932357	0.763628	0.116918	12
Rpf2	0.47648	0.495214	0.651103	0.735088	0.593281	23
Gtf3c6	0.473153	0.488502	0.650169	0.73287	0.0227242	22.5
Amd1	0.815396	0.648652	0.916015	0.726801	3.54251e-06	13.5
Cdk19	0.542839	0.505136	0.644975	0.715069	0.0148646	7
Slc22a16	0.674098	0.632368	0.582993	0.620929	0.286017	17
Ddo	0.294444	0.346737	0.544298	0.58416	2.78158e-06	18.5
9030224M15Rik	0.195051	0.224641	0.51214	0.553578	1	8.97917
Cdc40	0.0897047	0.101261	0.447473	0.482199	0.165338	12
Wasf1	0.0896463	0.101202	0.447298	0.481966	1	18
Gpr6	0.0731295	0.0824676	0.443913	0.477413	0.956178	19
Fig4	0.390335	0.3866	0.520836	0.563675	0.522866	4.5
Zbtb24	0.781429	0.7418	0.796778	0.649235	1	23
Mical1	0.686296	0.715478	0.622855	0.664293	1	0.444444
Smpd2	0.865005	0.781312	0.894829	0.672231	1	3.65278
Ppil6	0.869441	0.781429	0.902008	0.672347	1	1.40972
Cd164	0.992996	0.977997	0.948232	0.688281	1.857e-09	3
Ccdc162	0.979806	0.979923	0.864013	0.706257	1.07641e-07	3.75
Armc2	0.80028	0.897047	0.689273	0.752247	1	1.28472
Foxo3	0.999533	0.999066	0.971285	0.817556	1.41015e-05	11.5
Lace1	0.47432	0.351056	0.914556	0.695985	0.271655	20
Snx3	0.475429	0.34166	0.920567	0.68332	0.0552545	20
Nr2e1	0.19686	0.192775	0.629567	0.655889	0.522866	14
Ostm1	0.708591	0.59128	0.859811	0.644391	1	11.5
Sec63	0.683845	0.804366	0.583285	0.626065	0.00164855	1.5
Scml4	0.664585	0.655305	0.620988	0.574063	1	2.95833
Sobp	0.637738	0.63873	0.460605	0.495097	1	6.13889
9030612E09Rik	0.637971	0.638847	0.460663	0.495156	1	3.94444
Pdss2	0.93936	0.853741	0.883565	0.499591	4.98875e-06	3.75
Bend3	0.540037	0.44543	0.434458	0.444847	0.0762041	4
1700021F05Rik	0.633594	0.583868	0.411287	0.422143	0.0809758	4.5
Cd24a	0.498483	0.404868	0.389926	0.40084	0.091701	12
1700027J07Rik	0.653263	0.559122	0.368449	0.346621	1	17.5
Qrsl1	0.388117	0.232287	0.494747	0.312011	1	3.55556
Rtn4ip1	0.383682	0.232228	0.481732	0.311953	1	15
Aim1	0.21968	0.240516	0.35094	0.307634	0.0714947	11.5
Speer5-ps1	0.146434	0.171005	0.264562	0.308393	1	2.28472
Atg5	0.366756	0.272674	0.432123	0.31668	0.475216	4.5
Prdm1	0.63517	0.681919	0.296428	0.366815	1	13.75
Prep	0.3866	0.5164	0.198844	0.305883	0.0184269	10.5
Bves	0.329929	0.431073	0.132427	0.191607	1	7.82639
Lin28b	0.0804832	0.0983425	0.104296	0.149644	1	2.40278
Hace1	0.099393	0.0903467	0.155422	0.119353	0.333735	4
C130030K03Rik	0.131376	0.162367	0.0122563	0.0145325	1	3.99306
Grik2	0.108906	0.13482	0.0105054	0.0126649	1	13.5
Ascc3	0.469884	0.426287	0.0417883	0.0337341	1	20.5
Sim1	0.0609315	0.0731295	0.0247461	0.0311661	0.231644	20
Fam162b	0.105988	0.131026	0.043831	0.0505428	1	5.98611
Gprc6a	0.148593	0.187989	0.0463406	0.0549784	0.453067	16
4933411G06Rik	0.235205	0.303373	0.0557955	0.0678767	1	16.3333
Vgll2	0.0710284	0.0834014	0.0717871	0.0791993	1	10.7917
Ros1	0.180226	0.21612	0.0881289	0.100268	0.99921	15
Dcbld1	0.526906	0.473094	0.162134	0.10628	1	10
Gopc	0.788899	0.678125	0.198961	0.119879	1	5.41667
Nepn	0.473561	0.475371	0.105696	0.119237	1	4.94444
Nus1	0.324851	0.318956	0.104938	0.117953	1	7.79861
Slc35f1	0.196101	0.234913	0.110716	0.122155	1	16
Pln	0.478931	0.450508	0.228493	0.226334	0.9148	14.5
Asf1a	0.199253	0.1769	0.205498	0.206432	0.695696	10.5
Mcm9	0.154722	0.139255	0.201471	0.203047	1	8
Fam184a	0.178884	0.170013	0.193592	0.199311	0.633849	23.5
Man1a	0.966791	0.942862	0.502918	0.218338	1	1.38889
Msl3l2	0.054103	0.0647251	0.0225283	0.025855	1	1.29861
D630037F22Rik	0.0998599	0.122563	0.0266138	0.031633	0.499211	4.75
Gja1	0.305124	0.399323	0.0323917	0.0375861	0.00703368	8
Hsf2	0.710867	0.630617	0.188514	0.124898	1	0.944444
Serinc1	0.714544	0.816213	0.113575	0.12659	0.0345251	12
Pkib	0.722131	0.701121	0.152912	0.124373	0.271655	17.5
Fabp7	0.434925	0.430372	0.115151	0.120521	0.0212016	2
Smpdl3a	0.431715	0.425178	0.115093	0.120287	1	13.5
4933403O03Rik	0.26106	0.240166	0.122155	0.123439	1	3.97222
Gm4981	0.261644	0.240691	0.12268	0.123731	1	3.8125
Gcc2	0.498016	0.314462	0.236956	0.125015	0.156479	5.25
Lims1	0.659332	0.482783	0.237714	0.131843	0.000894489	22
Ranbp2	0.349772	0.308801	0.133769	0.133886	0.00652336	11
Ccdc138	0.327886	0.289483	0.134178	0.133944	0.123896	18
Edar	0.0424303	0.0398623	0.144683	0.145617	1	6.29861
Sh3rf3	0.051535	0.0473912	0.162601	0.16476	1	3.88889
Sept10	0.425762	0.252364	0.585211	0.324151	5.66896e-05	8
P4ha1	0.487919	0.350298	0.62017	0.387067	0.000104339	18
Pla2g12b	0.786915	0.669137	0.725108	0.432649	1.08462e-09	1.5
Oit3	0.850473	0.865472	0.570912	0.455177	0.0809758	22
Ccdc109a	0.836699	0.753764	0.760885	0.498366	3.3618e-10	3.25
Dnajb12	0.542489	0.294969	0.83524	0.563733	1	5.72917
Ddit4	0.742384	0.68081	0.743201	0.569336	0.000747394	18
Ascc1	0.790767	0.728727	0.787148	0.555854	1	5.21528
Spock2	0.34201	0.345045	0.431131	0.507587	1	16.25
Chst3	0.326602	0.300864	0.401716	0.472628	1	3.97222
Psap	0.869032	0.796428	0.701004	0.461363	1	4.875
4632428N05Rik	0.4201	0.380588	0.373059	0.439477	1	3.09722
Cdh23	0.240224	0.306758	0.357535	0.44934	1	19.5
Slc29a3	0.128225	0.138146	0.36839	0.465974	0.301042	18.5
Unc5b	0.433757	0.531224	0.387534	0.502276	0.0280913	17
Pldi	0.32917	0.392378	0.411871	0.533617	1	6.69444
4930565A17	0.275301	0.282888	0.447414	0.575697	1	23.5
Pcbd1	0.789016	0.725692	0.767888	0.611299	0.0119373	21.5
Sgpl1	0.699953	0.737189	0.686355	0.63622	0.000204653	23.5
Tbata	0.607564	0.727676	0.501517	0.642407	1	4.79861
Prf1	0.492121	0.476129	0.545057	0.686763	1	2.56944
X99384	0.514357	0.403992	0.816505	0.711976	0.00375558	4.25
Nodal	0.482841	0.538053	0.575814	0.72324	0.664101	15
Eif4ebp2	0.926579	0.905159	0.853333	0.726625	1.07641e-07	8.5
Lrrc20	0.760768	0.654838	0.856776	0.724466	1	1.5
Ppa1	0.859986	0.796545	0.870025	0.724816	3.34316e-11	20.5
Sar1a	0.822633	0.910179	0.568752	0.721314	0.139472	11.5
Tysnd1	0.936092	0.976246	0.687172	0.719155	0.333735	17.25
Aifm2	0.979573	0.977413	0.894362	0.713552	5.66896e-05	16
H2afy2	0.401307	0.436559	0.501342	0.650928	1	1.78472
Col13a1	0.179468	0.174857	0.456461	0.498833	0.000328486	18.5
2010107G23Rik	0.0447648	0.0500175	0.325435	0.429964	0.0138321	4
Neurog3	0.0525855	0.0617486	0.318781	0.421326	1	1.96528
Tspan15	0.0866114	0.106922	0.296078	0.394012	1	9.78472
Tacr2	0.120054	0.145967	0.292926	0.390335	0.522866	16
Hk1	0.257675	0.336524	0.282304	0.382748	0.271655	0.5
Hkdc1	0.540446	0.719213	0.283705	0.386191	1	4.79861
4930507D05Rik	0.552469	0.735263	0.285456	0.38981	0.0322029	18.5
Supv3l1	0.552761	0.735672	0.285631	0.389985	0.0762041	16
Vps26a	0.5007	0.669312	0.285397	0.389343	0.0227242	11
Srgn	0.271799	0.357535	0.284989	0.387767	0.57552	17
2510003E04Rik	0.297771	0.38444	0.287265	0.38695	1	0
Ddx21	0.41368	0.549842	0.289191	0.388409	0.317162	7.5
Ddx50	0.431423	0.57348	0.294327	0.394362	1	12
Stox1	0.341543	0.333197	0.303432	0.401307	0.801385	23.5
Ccar1	0.66371	0.501926	0.609665	0.413972	1	0.770833
Tet1	0.406385	0.432824	0.336407	0.433933	1	11.4375
Slc25a16	0.51996	0.600852	0.347788	0.446422	0.000247272	12
Dna2	0.52959	0.517743	0.355492	0.453951	0.0453986	4.5
Rufy2	0.510039	0.506362	0.364655	0.462589	0.0243555	16.5
Hnrnph3	0.83559	0.760885	0.682561	0.474378	0.0171719	3
Atoh7	0.603245	0.651103	0.365997	0.462706	1	16
Mypn	0.723182	0.77997	0.337166	0.427279	1	16
Herc4	0.85094	0.775009	0.637213	0.410996	0.000747394	4.5
Sirt1	0.805416	0.698786	0.565951	0.361562	1	7
Dnajc12	0.575347	0.643983	0.270048	0.342068	0.475216	8
Ctnna3	0.292693	0.355784	0.248512	0.312945	0.684137	13.5
Lrrtm3	0.0766313	0.0915723	0.0803665	0.0892961	1	16.5
1700023F02Rik	0.208883	0.265962	0.178942	0.172114	0.271655	15
Reep3	0.998483	0.998658	0.969359	0.884265	0.0138321	19.5
Jmjd1c	0.994047	0.991421	0.974028	0.878779	0.0119373	2
Nrbf2	0.928096	0.901891	0.936325	0.831621	1	3.77083
Egr2	0.707949	0.736197	0.676433	0.733571	1	7.44444
Ado	0.82952	0.740516	0.901891	0.731761	7.72424e-05	21.5
Zfp365	0.262752	0.31849	0.673456	0.759601	1	10.4514
Rtkn2	0.188047	0.218396	0.699253	0.792576	1	9.26389
Arid5b	0.792401	0.752539	0.896813	0.879129	0.664101	13
4930545H06Rik	0.847146	0.888234	0.776468	0.879596	1	6.3125
1700040L02Rik	0.847438	0.830162	0.891327	0.851348	8.93136e-06	9.5
Tmem26	0.713085	0.6933	0.705264	0.788724	1	0.756944
Rhobtb1	0.841018	0.92938	0.776701	0.867923	0.522866	13
Cdk1	0.632602	0.688864	0.703864	0.813996	0.000316862	14.5
Ank3	0.47362	0.470643	0.610832	0.701996	0.000247272	8
Ccdc6	0.623731	0.578616	0.501459	0.480273	0.0197696	3
2310015B20Rik	0.374577	0.307634	0.449457	0.40977	1	13
Slc16a9	0.349831	0.321758	0.356718	0.38765	0.00393827	18
Fam13c	0.140714	0.122096	0.285106	0.300572	1	9.92361
Phyhipl	0.157581	0.127699	0.253064	0.261877	0.123896	16.5
Bicc1	0.517217	0.444496	0.356834	0.394829	0.0791192	2.5
C730027H18Rik	0.840026	0.820124	0.473795	0.407552	3.71793e-05	2
Tfam	0.856834	0.753122	0.684254	0.419225	0.000396015	9.5
Ube2d1	0.836816	0.733979	0.656006	0.428388	0.165338	1
Cisd1	0.928855	0.931656	0.669312	0.435041	5.09119e-05	8
Ipmk	0.928505	0.929614	0.67334	0.433991	0.76468	13
Zwint	0.0520602	0.0528773	0.0395121	0.0368274	0.286017	13
A330049N07Rik	0.0326836	0.0332672	0.0260301	0.0238707	1	6.35417
Pcdh15	0.0184429	0.017334	0.0662426	0.0590638	1	15.5
Gnaz	0.802323	0.846971	0.539804	0.588071	1	3.45833
Rtdr1	0.936967	0.968192	0.677425	0.665169	1	6.96528
Rab36	0.923894	0.969009	0.612992	0.67013	0.838152	15.5
Bcr	0.972569	0.953017	0.89979	0.692074	0.389703	1.5
Adora2a	0.391969	0.439711	0.729018	0.822984	0.271655	16
Upb1	0.685304	0.623789	0.903408	0.87732	0.0197696	12
4933407G14Rik	0.827478	0.901541	0.786565	0.896638	0.0280913	17
1110038D17Rik	0.99428	0.990954	0.985759	0.918233	0.000328486	0.5
Snrpd3	0.991596	0.990895	0.975312	0.918291	0.875087	0.5
AI646023	0.988327	0.987685	0.972044	0.914964	1	9.125
Ggt1	0.941695	0.986576	0.805124	0.913972	1	3.63889
Ggt5	0.851056	0.919458	0.804307	0.912688	1	2.5
Susd2	0.560815	0.559005	0.805066	0.913505	1	2.44444
Cabin1	0.869908	0.836699	0.966441	0.925003	0.695696	9
Ddt	0.826018	0.907494	0.815922	0.927046	1	18
Gstt3	0.969884	0.973912	0.962998	0.928271	1	5.90972
Gstt1	0.981032	0.969126	0.984417	0.928096	1	5.29861
Gstt4	0.90691	0.920626	0.907669	0.923485	1	2.97222
Gstt2	0.901307	0.880005	0.957161	0.921443	9.5957e-13	13
Mif	0.805358	0.707015	0.967958	0.915431	0.301042	21
Derl3	0.724991	0.765904	0.800105	0.904751	1	5.56944
Smarcb1	0.896288	0.852457	0.961655	0.894362	0.0345251	1.5
Mmp11	0.907727	0.946656	0.841893	0.889751	1	5.43056
Chchd10	0.951617	0.947123	0.948932	0.888642	1	6.22917
Vpreb3	0.817206	0.872884	0.80279	0.880822	1	4.97222
Zfp280b	0.330979	0.304424	0.732754	0.818956	1	6.11806
Slc5a4b	0.21542	0.197911	0.693242	0.765029	0.0396898	16
Slc5a4a	0.151161	0.139839	0.676608	0.74606	1	3.29861
Prmt2	0.108323	0.0982841	0.644041	0.707365	1	5.94444
S100b	0.108673	0.0984008	0.640189	0.701471	1	7.45833
1700094J05Rik	0.256157	0.222773	0.627816	0.677892	0.875087	17.5
Pcnt	0.269639	0.234271	0.631201	0.679584	0.0119373	6.5
2610028H24Rik	0.393078	0.34452	0.63196	0.680051	1	4.96528
Mcm3ap	0.553753	0.516108	0.635695	0.684604	1	3.5
Lss	0.85129	0.753064	0.891852	0.69972	7.72424e-05	20
4930483K19Rik	0.821933	0.861095	0.656764	0.707716	1	3.79861
1700027D21Rik	0.821991	0.861153	0.656881	0.707774	1	10.125
Ftcd	0.94543	0.863079	0.955177	0.710225	0.0517958	5
Col6a2	0.674332	0.659157	0.6619	0.714544	1	5.5
Col6a1	0.643107	0.620521	0.685421	0.738181	0.0861872	5.5
Pcbp3	0.930839	0.892203	0.965916	0.868215	0.091701	16.5
Slc19a1	0.704797	0.734271	0.81668	0.907902	6.26987e-05	13
Col18a1	0.826836	0.834656	0.828937	0.919108	1.86673e-07	3.5
Gm10941	0.544648	0.35094	0.954476	0.90726	1	2.63889
Pofut2	0.550018	0.350881	0.958212	0.907202	1	9.27778
Adarb1	0.986051	0.949574	0.994397	0.912105	1	15.5
1810008A18Rik	0.719739	0.76141	0.865355	0.908895	1	1.26389
Itgb2	0.812303	0.807692	0.9037	0.90691	1	1.24306
Pttg1ip	0.90014	0.804074	0.985409	0.900198	3.50285e-09	3.75
Sumo3	0.948757	0.93259	0.953251	0.895238	5.6679e-10	0.5
Ube2g2	0.944146	0.910237	0.969009	0.888818	0.0021166	18.5
Krtap12-1	0.789133	0.81849	0.751138	0.829404	1	15.5
1700009J07Rik	0.691432	0.71542	0.669838	0.747228	1	3.77083
Lrrc3	0.760535	0.718863	0.809093	0.744835	0.000747394	19.5
Trpm2	0.42547	0.444963	0.639547	0.722482	1	6.15278
1810043G02Rik	0.572079	0.503035	0.891969	0.719855	0.301042	6.5
Pfkl	0.403117	0.528306	0.628808	0.712852	0.244193	21.5
Dnmt3l	0.240983	0.261585	0.617427	0.701763	1	4.63194
Aire	0.221314	0.233862	0.617019	0.701121	1	3.125
Icosl	0.306	0.321933	0.61019	0.694642	1	14.5
D10Jhu81e	0.668145	0.751722	0.600969	0.688106	0.0128527	7.5
Pwp2	0.820649	0.752772	0.893603	0.685187	1	0.583333
Trappc10	0.86699	0.843177	0.834364	0.678942	1	5.88889
Agpat3	0.831913	0.862437	0.678009	0.661317	0.00320642	7
Rrp1	0.191491	0.213727	0.542022	0.63517	0.99921	4
Cstb	0.218221	0.243201	0.536302	0.6298	1	14
Pdxk	0.889576	0.863546	0.818373	0.616435	0.0517958	15
Ilvbl	0.212501	0.202288	0.453601	0.544123	1	11
Syde1	0.208533	0.200128	0.444263	0.534668	1	4.09722
Casp14	0.0758725	0.0740049	0.400315	0.481149	0.00320642	2.5
Ccdc105	0.0494339	0.0504844	0.390744	0.467783	1	3.3125
Slc1a6	0.0449399	0.0494922	0.386716	0.462764	1	3.45833
2610008E11Rik	0.0481499	0.054103	0.40405	0.503268	1	1.5
Ppap2c	0.18332	0.231703	0.677483	0.831796	0.00703368	11
Mier2	0.186763	0.236722	0.695868	0.852457	0.453067	16.5
Theg	0.273375	0.35771	0.721489	0.883565	1	6.13889
C2cd4c	0.221198	0.265029	0.741275	0.904809	1	7.47917
Shc2	0.219155	0.260535	0.759601	0.918875	0.333735	16.5
Madcam1	0.36518	0.364422	0.778044	0.936267	1	8.45139
Gm16517	0.508579	0.52959	0.782012	0.938543	1	1.94444
Gzmm	0.518676	0.540504	0.796953	0.947123	1	3.29861
Bsg	0.832322	0.744601	0.979339	0.952784	0.165338	20.5
Hcn2	0.369849	0.380063	0.812303	0.955819	0.0171719	18.5
Polrmt	0.482608	0.638905	0.82847	0.962472	0.0396898	3
Fgf22	0.486285	0.64445	0.83238	0.96399	0.695696	15
Fstl3	0.574472	0.753589	0.843469	0.969826	1	9.97917
Palm	0.460371	0.497724	0.851523	0.973036	0.633849	17
9130017N09Rik	0.623089	0.743259	0.862437	0.979048	1	4.79861
Ptbp1	0.783997	0.86448	0.940353	0.983366	0.00164855	4
BC005764	0.776059	0.905801	0.883273	0.985701	0.633849	16
Prtn3	0.776993	0.906618	0.885024	0.986751	1	3.29861
Elane	0.893837	0.928913	0.971168	0.988152	1	7.16667
Cfd	0.836466	0.928505	0.902766	0.988677	1	9.74306
Med16	0.885082	0.887417	0.980798	0.990545	1	6
C030046I01Rik	0.912571	0.888059	0.993055	0.990954	0.621787	6.5
Kiss1r	0.914497	0.888117	0.993522	0.991012	1	5.47222
Arid3a	0.956519	0.94473	0.994164	0.992004	1	4.29861
Wdr18	0.701062	0.74606	0.908019	0.99393	0.453067	19.5
Grin3b	0.818898	0.850823	0.943971	0.99428	1	10.2778
ORF61	0.787615	0.705381	0.988386	0.994631	0.219328	7.5
Cnn2	0.65513	0.656414	0.918816	0.994747	1	1.22917
Abca7	0.649936	0.656122	0.914964	0.994981	1	4.27083
Hmha1	0.708066	0.723299	0.918525	0.995214	1	7.72917
Polr2e	0.928913	0.869091	0.998307	0.995856	0.728853	5.5
Gpx4	0.829637	0.810494	0.976713	0.996265	0.0322029	15
Sbno2	0.961363	0.98039	0.979223	0.997899	1	3
Stk11	0.941403	0.950741	0.989028	0.998307	0.0197696	6
Dos	0.759951	0.835415	0.953368	0.998716	1	18
Atp5d	0.813587	0.767597	0.998074	0.998774	1	4.72917
Midn	0.701412	0.795669	0.937201	0.998833	0.000476879	7
Cirbp	0.699019	0.808218	0.937551	0.998891	1.1218e-05	5
1600002K03Rik	0.696393	0.805474	0.937609	0.998949	0.0861872	18
Efna2	0.440002	0.471402	0.937785	0.999008	1	4.47222
Mum1	0.38304	0.376503	0.939419	0.999183	0.0148646	6
Ndufs7	0.96469	0.963289	0.998191	0.999416	0.257768	2.5
Gamt	0.959087	0.965566	0.995856	0.999533	1	10.7431
Dazap1	0.966908	0.966032	0.998249	0.999591	0.00955835	9
Rps15	0.72184	0.802615	0.942279	0.999767	1	5.63889
Apc2	0.784289	0.88409	0.942162	0.999825	1	17
2310011J03Rik	0.903525	0.887942	0.998774	0.999883	1	8.90278
Pcsk4	0.914731	0.972394	0.955994	1	4.63425e-12	12
Reep6	0.91975	0.972452	0.963348	0.999942	1	9.11806
Adamtsl5	0.698027	0.744952	0.951208	0.999708	0.801385	16.5
Plk5	0.71005	0.746586	0.946306	0.99965	1	3.625
Mex3d	0.612291	0.758492	0.939477	0.999475	1	6.28472
Mbd3	0.657698	0.804949	0.938427	0.9993	1	0.444444
Uqcr11	0.914031	0.916599	0.998483	0.999241	0.410414	18.5
Tcf3	0.817556	0.922902	0.941987	0.999066	1	6
Onecut3	0.446481	0.53461	0.933757	0.998483	1	8.45833
Atp8b3	0.315746	0.320532	0.93259	0.998074	1	16.5
Rexo1	0.581826	0.491129	0.988211	0.998016	0.410414	2.25
Klf16	0.664994	0.762928	0.932707	0.997957	0.0128527	10
Fam108a	0.859402	0.797654	0.998016	0.997782	0.0128527	13
Adat3	0.860978	0.797245	0.998132	0.997724	0.257768	16
Csnk1g2	0.951266	0.938543	0.997315	0.997841	0.103712	9
Btbd2	0.948815	0.936034	0.996907	0.997607	1	6.05556
Mknk2	0.94187	0.974904	0.960488	0.997549	1.08462e-09	12.5
Ap3d1	0.726509	0.793977	0.927337	0.996848	0.271655	3
Dot1l	0.7582	0.891736	0.927162	0.99679	0.664101	22
Plekhj1	0.696627	0.784405	0.924711	0.996498	1	1.38889
Sf3a2	0.696568	0.78423	0.924594	0.99644	0.091701	2.5
Amh	0.695284	0.782713	0.923836	0.996381	1	6.11806
Jsrp1	0.686004	0.733804	0.923777	0.996323	1	8.34028
Oaz1	0.813645	0.799638	0.97041	0.996148	5.09119e-05	7
Lingo3	0.761118	0.797304	0.921443	0.99609	1	5.3125
Lsm7	0.839034	0.794736	0.984942	0.996031	0.103712	3
3110056O03Rik	0.841952	0.794677	0.986693	0.995973	0.00194224	0.5
Timm13	0.505311	0.566593	0.918641	0.995681	1	19
Lmnb2	0.710342	0.64766	0.995097	0.995623	1	8.59722
Gadd45b	0.623847	0.717521	0.918174	0.995564	1	3.95833
Gng7	0.235322	0.222715	0.910354	0.994806	1	5.33333
Diras1	0.237481	0.221256	0.908603	0.994514	0.0171719	16.5
Slc39a3	0.23824	0.222015	0.907085	0.994339	0.410414	6.5
Sgta	0.57348	0.569511	0.903233	0.993522	1	7.21528
Thop1	0.730361	0.574647	0.993463	0.993405	1	2.38889
Creb3l3	0.854733	0.90084	0.936092	0.992296	0.147736	11
Map2k2	0.83524	0.785456	0.990487	0.991829	1	15
Zbtb7a	0.747286	0.889284	0.889518	0.99037	0.333735	16
Pias4	0.860686	0.880238	0.990895	0.987802	1	6.22917
Eef2	0.776409	0.811019	0.959846	0.98681	1	7.40278
Dapk3	0.704506	0.807809	0.881464	0.986051	1	1.90278
2310050B05Rik	0.546282	0.608906	0.879071	0.984767	1	2.64583
Itgb1bp3	0.402416	0.420626	0.877787	0.984359	0.695696	15
Atcay	0.329579	0.308218	0.912922	0.982841	1	13
Zfr2	0.508813	0.373935	0.984709	0.982549	1	3.74306
Matk	0.660383	0.726684	0.869091	0.981324	1	3.78472
Mrpl54	0.738356	0.732578	0.944438	0.98109	0.548327	18
Apba3	0.809443	0.73287	0.988736	0.980974	1	1.78472
Tjp3	0.859052	0.823626	0.986635	0.979456	6.14636e-08	1
Pip5k1c	0.695868	0.705731	0.920976	0.979398	0.410414	4
2510012J08Rik	0.738998	0.629392	0.978055	0.976421	1	0.958333
Tbxa2r	0.74927	0.626532	0.983191	0.975546	1	8.47917
Gipc3	0.496907	0.528073	0.852691	0.97362	1	11.0903
Hmg20b	0.50677	0.568694	0.850356	0.972686	1	9.24306
F630110N24Rik	0.614976	0.679176	0.84913	0.971869	1	0.583333
4930404N11Rik	0.616727	0.681044	0.846737	0.970935	1	11.6111
Fzr1	0.749212	0.683612	0.97006	0.969301	0.76468	7
Dohh	0.618186	0.681569	0.841777	0.968075	1	12.5
Nfic	0.962706	0.96539	0.976946	0.962531	0.370174	20
Ncln	0.264912	0.257383	0.793977	0.944555	1	6.34722
S1pr4	0.264445	0.256624	0.791642	0.942979	0.664101	15.5
Gna15	0.260126	0.258434	0.776293	0.931831	1	8.45833
Gna11	0.350414	0.357651	0.765496	0.920742	1	12
Aes	0.849831	0.795961	0.933349	0.914147	1	4.86806
Tle2	0.737656	0.597117	0.940119	0.903467	0.219328	5
Tle6	0.579725	0.583577	0.723882	0.881697	0.499211	22
BC025920	0.456227	0.354091	0.906852	0.877378	1	5.04861
Sirt6	0.470935	0.352807	0.9187	0.857126	0.838152	16.5
Ankrd24	0.430372	0.352749	0.871075	0.856134	1	18
Zfp433	0.303957	0.327069	0.511614	0.630326	1	2.72917
Zfp781	0.304132	0.319774	0.4686	0.576631	1	3.125
Zfp873	0.310786	0.313178	0.410762	0.500292	1	16.5
AU041133	0.559181	0.377553	0.680518	0.453251	0.9148	22.5
Glt8d2	0.887008	0.951383	0.441695	0.490545	0.370174	19.5
Hcfc2	0.888059	0.953601	0.445138	0.494164	0.0227242	4.5
Nfyb	0.980974	0.959671	0.879304	0.516984	0.333735	3
Txnrd1	0.639839	0.647543	0.458504	0.500525	0.207354	19
Eid3	0.550193	0.564608	0.450449	0.49002	1	16.5
Chst11	0.215245	0.208358	0.413855	0.435917	1	19.5
Slc41a2	0.984242	0.965974	0.765204	0.408019	7.01514e-07	0.5
D10Wsu102e	0.947998	0.894654	0.749796	0.391619	0.00602142	4
Aldh1l2	0.354325	0.291409	0.293627	0.278919	1	19.5
A230046K03Rik	0.350064	0.287265	0.2896	0.27425	0.0159612	21
Appl2	0.210517	0.134236	0.441637	0.231061	8.93136e-06	5.5
1500009L16Rik	0.0885374	0.0852691	0.217462	0.21221	1	2.44444
Nuak1	0.197035	0.252422	0.176491	0.190674	1	20
Ckap4	0.119353	0.111358	0.187464	0.202346	1	11.1111
Tcp11l2	0.200945	0.139022	0.336932	0.209992	0.0006835	4.25
Polr3b	0.225283	0.196276	0.206782	0.219097	1	3.79861
Rfx4	0.870842	0.856834	0.352165	0.2589	7.63712e-09	3
Ric8b	0.873585	0.782187	0.577682	0.289308	0.0484669	22
Fhl4	0.493522	0.534026	0.267888	0.299697	1	0.611111
AI597468	0.493638	0.534084	0.26783	0.299755	0.00759982	2
Mterfd3	0.464573	0.50712	0.268063	0.302265	1.1218e-05	5.5
Cry1	0.915723	0.928972	0.445313	0.305708	4.79997e-16	20
Btbd11	0.46364	0.477647	0.188106	0.210459	1	1.11111
Pwp1	0.0775651	0.0751722	0.1455	0.152737	0.453067	19.5
Prdm4	0.0774483	0.0747636	0.150811	0.158165	1	7.72917
D10Wsu52e	0.0858527	0.0810085	0.153963	0.161492	0.000126304	8.5
Fbxo7	0.114451	0.104412	0.159974	0.167328	0.0484669	7.5
Timp3	0.25108	0.224758	0.203455	0.211801	3.95506e-08	13
Syn3	0.172814	0.164994	0.251722	0.259659	1	4.45833
1810014B01Rik	0.517451	0.571787	0.312945	0.338567	1	8.77083
Hsp90b1	0.527256	0.581767	0.321641	0.34878	1	5.59722
BC030307	0.527489	0.581709	0.321816	0.348839	1	6.13889
Nt5dc3	0.885316	0.773258	0.703222	0.385666	1	11.0972
Stab2	0.621046	0.608381	0.406502	0.463464	0.0043975	3
1700113H08Rik	0.582001	0.604879	0.411696	0.478756	0.4314	16.5
Ascl1	0.775067	0.872943	0.683436	0.616552	0.875087	19
Pah	0.903	0.925587	0.830979	0.634528	0.000273712	14.5
Igf1	0.995506	0.995273	0.889343	0.694234	4.45552e-06	15
Tyms-ps	0.879012	0.945138	0.539045	0.637213	1	8.25694
Pmch	0.558597	0.562391	0.457161	0.549842	1	4.11111
4930547N16Rik	0.525505	0.361328	0.739874	0.51926	1	10.9653
Nup37	0.52994	0.36127	0.74892	0.519026	0.875087	3.5
Ccdc53	0.250963	0.234504	0.405043	0.491887	1	12
Dram1	0.172056	0.166686	0.365531	0.441403	1	2.78472
Gnptab	0.34878	0.339209	0.36197	0.438835	1	7.22917
Sycp3	0.688222	0.744368	0.354675	0.435567	1	8.5
Chpt1	0.829462	0.769931	0.642407	0.437668	0.0043975	17
Mybpc1	0.185771	0.210575	0.338392	0.419108	1	7.45833
Spic	0.240458	0.297946	0.333722	0.414964	1	16
Arl1	0.488094	0.644216	0.334014	0.417124	0.000973304	15.5
Utp20	0.474203	0.622972	0.337925	0.420392	1	9.22917
Slc5a8	0.455002	0.595424	0.343703	0.42652	1	0.729167
Ano4	0.504027	0.512023	0.498191	0.608439	1	15.5
Gas2l3	0.938368	0.985292	0.649761	0.776701	1.00074e-05	13.5
Nr1h4	0.999475	0.999183	0.956986	0.843236	0.0103187	14
Scyl2	0.963698	0.97823	0.905276	0.820824	1	16.5
Actr6	0.952142	0.935508	0.945489	0.787849	1.76713e-05	15.5
Uhrf1bp1l	0.657932	0.742442	0.62624	0.774892	0.00955835	9.25
Anks1b	0.347379	0.277869	0.714136	0.634003	1	0.0972222
Apaf1	0.0946656	0.0865531	0.124198	0.129217	1	2.5
Ikbip	0.0947239	0.0866698	0.124256	0.129158	0.603275	1
Slc25a3	0.122096	0.0885374	0.192424	0.130851	1	4.88889
Tmpo	0.361037	0.324384	0.1284	0.133069	5.40949e-07	19.5
Nedd1	0.312653	0.364772	0.288899	0.329345	0.257768	5.5
Cdk17	0.913155	0.864889	0.860336	0.651687	1.9742e-05	3
Elk3	0.58667	0.657523	0.574647	0.671238	0.007357	1
Lta4h	0.727326	0.587137	0.878896	0.709291	0.174942	15.5
Hal	0.979048	0.978989	0.882514	0.724699	1.88692e-11	3
Amdhd1	0.9358	0.930956	0.856309	0.736664	2.82914e-13	4.5
Ccdc38	0.966616	0.955352	0.896171	0.736547	1	5.47222
4933408J17Rik	0.491421	0.500934	0.60663	0.720439	1	5.625
Snrpf	0.491304	0.5007	0.606397	0.720264	0.00759982	21
Ntn4	0.232053	0.260184	0.591806	0.706023	0.000185689	4.5
Metap2	0.559589	0.581184	0.731878	0.723999	9.47668e-05	8
Vezt	0.617544	0.727267	0.627057	0.770807	0.244193	6
Fgd6	0.617602	0.727501	0.627174	0.77104	0.00194224	7
Nr2c1	0.589238	0.670246	0.626824	0.768939	1	1
Ndufa12	0.545232	0.568752	0.613984	0.753998	0.000328486	19.5
Gm4792	0.379188	0.381639	0.601377	0.737131	0.664101	15
Tmcc3	0.535718	0.564725	0.623264	0.750204	1	0.944444
4932415G12Rik	0.650053	0.567527	0.930081	0.761177	0.00513692	4.75
Ccdc41	0.650111	0.567702	0.930139	0.761293	1	11
Plxnc1	0.427337	0.386308	0.932649	0.859519	1	4.06944
Cradd	0.982491	0.979223	0.98967	0.971577	0.801385	1
Socs2	0.961188	0.953192	0.99358	0.979223	1	23.5
5730420D15Rik	0.946131	0.953251	0.984125	0.979281	1	10.7431
Ube2n	0.925295	0.910295	0.992763	0.98074	3.21009e-07	21
Nudt4	0.998891	0.998483	0.996323	0.981616	0.0159612	3
Eea1	0.88444	0.792109	0.993813	0.951617	1	7
Btg1	0.793218	0.835123	0.629742	0.650636	1	3
4930556N09Rik	0.906035	0.946889	0.458095	0.455936	1	10.5903
Dcn	0.199837	0.182911	0.228435	0.216762	0.317162	21
Lum	0.184837	0.168787	0.201296	0.194817	0.410414	18
4930473O22Rik	0.134353	0.121746	0.192658	0.188281	1	5.3125
Kera	0.133361	0.120871	0.190382	0.186997	1	8.40278
Epyc	0.129742	0.117427	0.18116	0.1769	1	9.29861
4921510H08Rik	0.0933816	0.0919809	0.169371	0.167678	1	4.91667
Atp2b1	0.455819	0.575231	0.53496	0.609723	0.286017	3
Galnt4	0.282304	0.283763	0.69721	0.779678	0.4314	2
Dusp6	0.998366	0.996848	0.982666	0.867807	1	4.22917
Csl	0.178709	0.161258	0.417357	0.447356	1	0.569444
Kitl	0.142173	0.128341	0.257558	0.257208	0.000100619	15
Tmtc3	0.115326	0.0969418	0.116844	0.110015	0.317162	21
Cep290	0.115501	0.0970001	0.116435	0.109898	1	6.47222
4930430F08Rik	0.12484	0.105521	0.101552	0.0932065	3.02594e-05	19.5
1700017N19Rik	0.12519	0.105755	0.101261	0.0929147	1	8.97917
Mgat4c	0.63482	0.588012	0.063266	0.0466324	1	8.19444
Nts	0.103654	0.125598	0.0344928	0.0338508	1	5.20139
Rassf9	0.190557	0.244835	0.0347263	0.0346679	1	5.66667
Alx1	0.135287	0.135345	0.0382281	0.0379946	1	7.09028
Slc6a15	0.316972	0.283413	0.0483833	0.0434808	1	6.63889
Tmtc2	0.256216	0.182503	0.0670596	0.0390452	0.000168035	11
BC067068	0.111416	0.106688	0.0454068	0.0430723	0.174942	3.5
Ccdc59	0.111474	0.106747	0.0454652	0.0431306	0.317162	7
Ppfia2	0.17404	0.166161	0.10021	0.111066	1	8.97222
Lin7a	0.558947	0.612466	0.321466	0.40726	0.00703368	19
Myf5	0.232754	0.241275	0.277752	0.355901	1	11.1111
Myf6	0.231119	0.239932	0.274425	0.353566	1	3.63889
Ppp1r12a	0.91333	0.866173	0.615968	0.382631	0.000361391	3.5
Pawr	0.717637	0.69009	0.501868	0.373877	0.00194224	9
Syt1	0.168145	0.208708	0.102545	0.132193	4.00992e-11	8.25
Nav3	0.0904634	0.101903	0.11982	0.11521	0.695696	16
9230102K24Rik	0.303665	0.35736	0.333547	0.336466	1	6.48611
E2f7	0.326836	0.310144	0.429847	0.439652	1	6.97222
Csrp2	0.787849	0.631201	0.873059	0.568285	0.0184269	13.5
Zdhhc17	0.384148	0.251722	0.860978	0.628925	0.123896	4
Osbpl8	0.948173	0.876911	0.978289	0.743609	1	7.24306
Bbs10	0.784931	0.655189	0.946072	0.820766	0.728853	21
Nap1l1	0.972919	0.953543	0.977413	0.857418	2.14664e-09	19.5
Phlda1	0.974028	0.942921	0.986401	0.863663	1	8.40278
4933440J02Rik	0.99714	0.998599	0.949457	0.869207	1	16
Krr1	0.714486	0.77034	0.592273	0.575055	0.0300596	16.25
Glipr1	0.547566	0.556029	0.56846	0.55136	1	6.98611
Glipr1l1	0.369441	0.354325	0.504027	0.49107	1	5.29861
Glipr1l2	0.359986	0.345453	0.483717	0.464048	1	7.53472
Caps2	0.134878	0.125131	0.417065	0.394654	1	18
Kcnc2	0.129509	0.118653	0.344811	0.317556	1	9.65972
Trhde	0.60984	0.435742	0.184195	0.148944	1	5.88889
Tph2	0.410237	0.384207	0.232987	0.27746	1	10.2986
Tbc1d15	0.861445	0.830921	0.462239	0.319365	9.3587e-08	7
Rab21	0.836991	0.796487	0.539512	0.340376	0.00406485	0
Tmem19	0.861212	0.836641	0.556437	0.347671	0.317162	2
Thap2	0.840259	0.828061	0.495681	0.338333	1	10.5
Zfc3h1	0.694642	0.672056	0.419225	0.338158	1	1.38889
A930009A15Rik	0.646376	0.819482	0.225575	0.287323	0.351194	13.5
Lgr5	0.49679	0.6298	0.22219	0.282829	9.47668e-05	3.5
Tspan8	0.611358	0.608614	0.175849	0.211217	1	16
Ptprr	0.372359	0.335707	0.141531	0.164352	1	1.79861
4933416C03Rik	0.333197	0.299055	0.13196	0.150986	1	6.95833
Ptprb	0.103362	0.0947823	0.125248	0.138613	0.548327	3
1700058G18Rik	0.055562	0.0527022	0.127583	0.140481	1	6.65278
Cnot2	0.0365355	0.0286565	0.272557	0.154488	0.00821488	5.5
Gm239	0.0745302	0.0720789	0.212268	0.234796	1	9.79861
Rab3ip	0.138905	0.132135	0.233687	0.257675	0.107618	10
4933412E12Rik	0.138963	0.132193	0.233862	0.257792	1	16.5
D630029K05Rik	0.193008	0.185888	0.240282	0.265029	1	9.47222
Cct2	0.719563	0.618595	0.485059	0.326369	1	5.58333
Frs2	0.916482	0.895238	0.623731	0.368332	0.139472	4
Yeats4	0.52317	0.535018	0.33559	0.383156	8.93136e-06	4.5
9530003J23Rik	0.444205	0.419809	0.337458	0.384499	1	5.46528
Lyz2	0.602428	0.588187	0.346037	0.394187	0.838152	21
Lyz1	0.606572	0.594199	0.348197	0.397222	1	3.11111
Cpsf6	0.766254	0.625598	0.663943	0.411229	0.165338	6.5
Cpm	0.725692	0.542605	0.621163	0.377904	1	6.8125
Mdm2	0.495273	0.559181	0.325668	0.368215	0.410414	2
Slc35e3	0.584277	0.518209	0.598518	0.358118	1	9.06944
Nup107	0.588946	0.501576	0.614392	0.340784	0.156479	2
Rap1b	0.33489	0.280728	0.459612	0.322692	0.0517958	10
4933411E08Rik	0.325143	0.332614	0.271098	0.296778	1	10.625
Mdm1	0.499183	0.466791	0.261235	0.267888	1	5.625
Ifng	0.227092	0.20258	0.298121	0.296895	1	5.63889
Cand1	0.575406	0.510389	0.559239	0.265087	0.695696	3.5
Grip1	0.397455	0.53315	0.180285	0.201412	0.00295002	17
Helb	0.207365	0.193942	0.206607	0.134061	0.116918	6.25
Irak3	0.0612817	0.0736547	0.121921	0.136104	1	5.95139
Tmbim4	0.0386366	0.0461072	0.122447	0.136804	0.0300596	18.5
Llph	0.0382281	0.0449982	0.123672	0.137679	0.00652336	14
Hmga2	0.0243376	0.0232287	0.155013	0.174098	1	9.47917
4921513I03Rik	0.0660091	0.0585969	0.236489	0.265962	1	20
Msrb3	0.666744	0.437726	0.604704	0.351873	1	2.55556
Lemd3	0.304366	0.187347	0.602194	0.406327	0.0017898	3.16667
Wif1	0.248395	0.199895	0.375336	0.445255	1	4.53472
Tbc1d30	0.573071	0.459437	0.821875	0.632894	0.0171719	7.5
Gns	0.912163	0.862496	0.883156	0.664818	0.00295002	9
Rassf3	0.970993	0.96685	0.882923	0.692366	1.9742e-05	6.5
Tbk1	0.653613	0.503385	0.841135	0.629975	2.78158e-06	4.25
Xpot	0.469126	0.475312	0.534026	0.608264	0.0197696	11.5
D930020B18Rik	0.290242	0.320999	0.501751	0.595249	0.0517958	15.5
BC048403	0.297129	0.18151	0.773958	0.536827	1	8.07639
Srgap1	0.403992	0.233512	0.697502	0.419342	1	5.13889
Tmem5	0.514066	0.447181	0.385491	0.415023	1	12.5
Avpr1a	0.715478	0.725517	0.414147	0.42868	3.34316e-11	23.5
Ppm1h	0.117894	0.107447	0.299988	0.303198	1	7.91667
Mon2	0.289249	0.378195	0.199837	0.21005	0.00461279	7.5
Usp15	0.330512	0.426112	0.18974	0.19721	0.0322029	15.5
Fam19a2	0.175149	0.205556	0.187113	0.190732	1	9.0625
4930503E24Rik	0.667095	0.720381	0.18011	0.178651	0.18507	14.5
Slc16a7	0.994747	0.990487	0.821291	0.492705	1.41015e-05	14
Lrig3	0.950566	0.862846	0.775826	0.359052	0.00475394	7.5
Xrcc6bp1	0.390685	0.513832	0.611824	0.740341	2.43957e-07	14
Ctdsp2	0.488853	0.550835	0.810786	0.815046	0.0227242	7
Avil	0.384207	0.472394	0.694234	0.83454	0.370174	16.5
Tsfm	0.427454	0.511731	0.717171	0.861445	1	3.45833
Mettl1	0.537586	0.627407	0.725341	0.871951	0.067149	18.5
Cyp27b1	0.539337	0.628458	0.730127	0.876444	0.76468	15.5
Cdk4	0.655772	0.759192	0.741216	0.887767	1	5.84722
Tspan31	0.735905	0.759017	0.869558	0.892786	0.0861872	22
Agap2	0.59023	0.632719	0.779386	0.899498	1	17.25
Os9	0.499767	0.596008	0.776643	0.920859	0.165338	7
B4galnt1	0.527548	0.573888	0.809852	0.940411	1	7
Slc26a10	0.317322	0.35806	0.807984	0.94473	1	4.125
Pip4k2c	0.266488	0.282538	0.817789	0.951675	0.0300596	6.5
Kif5a	0.388059	0.398389	0.838975	0.960955	0.333735	17.5
Dctn2	0.530816	0.57453	0.840434	0.961363	0.00375558	7.5
Mbd6	0.765846	0.783413	0.936617	0.964632	0.0714947	7.5
Ddit3	0.800047	0.78318	0.9679	0.965157	1	7.65278
Mars	0.686588	0.773841	0.858819	0.969593	0.0809758	5.25
Arhgap9	0.551827	0.592915	0.862029	0.971519	0.00759982	21
Gli1	0.61982	0.616844	0.869207	0.974554	1	3.29861
Inhbe	0.941987	0.930139	0.978464	0.97648	0.231644	10
Inhbc	0.944438	0.88053	0.996732	0.978989	0.664101	19
R3hdm2	0.722423	0.77746	0.879246	0.980098	0.875087	7.5
Stac3	0.47181	0.591922	0.902066	0.989378	1	5.28472
Ndufa4l2	0.65764	0.71682	0.904401	0.990312	1	1.625
Shmt2	0.754056	0.716995	0.979865	0.990837	1	5.55556
Nxph4	0.527197	0.546224	0.909828	0.991537	0.99921	15.5
Lrp1	0.964748	0.986927	0.973795	0.995039	0.0517958	7
Stat6	0.580367	0.6284	0.928855	0.995331	0.123896	7
Nab2	0.804657	0.746294	0.996381	0.995448	3.98245e-06	3.5
1700012D01Rik	0.776701	0.746177	0.990779	0.995506	1	9.58333
Tmem194	0.480565	0.520077	0.931715	0.995798	1	5.58333
Myo1a	0.648302	0.748278	0.934516	0.996206	1	10.4653
Tac2	0.651045	0.750788	0.93615	0.996557	1	8.3125
Zbtb39	0.837516	0.906794	0.937901	0.996732	1	7.72917
Gpr182	0.988736	0.998074	0.975838	0.997023	0.00347282	18.5
Rdh1	0.997082	0.998132	0.996965	0.997257	1	3.625
Rdh9	0.999125	0.998016	0.999883	0.997199	5.42923e-13	12.5
Rdh16	0.999241	0.997841	0.999942	0.996965	0.219328	9.5
BC089597	0.992238	0.991304	0.997432	0.997082	1	7.72917
Rdh7	0.998599	0.996148	1	0.99714	2.78158e-06	8
Sdr9c7	0.97683	0.995973	0.95541	0.996907	3.01432e-09	23.5
Hsd17b6	0.662717	0.727909	0.933874	0.995273	5.40949e-07	12.25
Prim1	0.726917	0.817906	0.921501	0.995097	0.000104339	23
Naca	0.813937	0.825552	0.983775	0.994922	0.000328486	12
Ptges3	0.728376	0.822867	0.914322	0.994455	1	5.29861
Atp5b	0.781896	0.716937	0.990137	0.994047	1	5.08333
Baz2a	0.49749	0.57809	0.91689	0.99358	0.207354	4
Rbms2	0.600794	0.663243	0.896113	0.990487	1	4
Gls2	0.862671	0.949632	0.894479	0.99002	0.067149	6
Spryd4	0.926929	0.949924	0.978406	0.989261	0.00164855	18.5
Mip	0.797946	0.882339	0.889226	0.988269	1	0.576389
Timeless	0.798588	0.882631	0.888409	0.987627	1	2.94444
Apon	0.95115	0.933174	0.994047	0.985526	3.39531e-08	1
Apof	0.930956	0.93294	0.98039	0.984534	0.123896	0.5
Stat2	0.892553	0.932765	0.935275	0.984417	0.0322029	23
Il23a	0.684312	0.800864	0.876036	0.982608	0.389703	16
Pan2	0.683436	0.801389	0.87481	0.982316	0.000273712	3.5
Cnpy2	0.677542	0.796778	0.871309	0.981207	0.110157	6.5
Cs	0.795086	0.949982	0.867923	0.979923	2.45459e-05	1.5
Coq10a	0.760593	0.769814	0.949574	0.975604	0.0148646	7
Ankrd52	0.396288	0.407844	0.857068	0.974203	1	2
Slc39a5	0.41689	0.433174	0.850123	0.970468	1	16.5
Obfc2b	0.324384	0.344928	0.847905	0.969009	1	3.77083
Rnf41	0.397105	0.411696	0.847263	0.968834	0.116918	23
Smarcc2	0.61912	0.703805	0.833781	0.96218	0.548327	3
Myl6b	0.647893	0.725341	0.840376	0.958095	1	2.74306
Esyt1	0.550368	0.619353	0.817848	0.954418	1	1
Zc3h10	0.677425	0.796953	0.813879	0.951442	1	5.125
Rpl41	0.677658	0.797187	0.81347	0.9508	1	21.5
Pa2g4	0.868157	0.80565	0.98004	0.948056	5.59457e-06	11
Erbb3	0.859344	0.840201	0.941111	0.943854	0.000747394	4
Rps26	0.57167	0.577915	0.790475	0.930372	0.99921	20
Ikzf4	0.783296	0.625948	0.959262	0.920509	0.0424399	19.5
Suox	0.761935	0.612992	0.941053	0.908019	0.000973304	0
Rab5b	0.645967	0.470118	0.930197	0.895763	0.475216	2.5
Cdk2	0.492296	0.448582	0.75464	0.889868	1	3.29861
Dgka	0.599568	0.570445	0.762986	0.869149	1	2.60417
Wibg	0.727267	0.572079	0.930431	0.865939	1	4.09722
Mmp19	0.781545	0.515875	0.966149	0.838333	0.00555499	20
Dnajc14	0.311077	0.248804	0.711976	0.828762	1	9.90278
Ormdl2	0.320766	0.258258	0.704331	0.819015	1	21.5
Gdf11	0.309735	0.269347	0.675149	0.778452	0.333735	17
Rdh5	0.877845	0.747344	0.949691	0.764737	1	2.32639
Bloc1s1	0.689039	0.692483	0.68793	0.762402	0.838152	12.5
Itga7	0.87481	0.914264	0.680752	0.7575	1	1.375
Mettl7b	0.981382	0.94934	0.960254	0.7411	1	7.09722
Neurod4	0.0984008	0.0890043	0.0467492	0.0413797	1	1.43056
5830405N20Rik	0.0560873	0.0525855	0.0436559	0.0382864	0.103712	1
Vmn2r84	0.042547	0.0401541	0.0369441	0.0323334	1	6.94444
Pisd-ps3	0.00624489	0.00624489	0.0914556	0.117019	0.067149	3
Sfi1	0.00688689	0.00694526	0.110599	0.134119	1	8.25694
Eif4enif1	0.00682853	0.00700362	0.104704	0.137446	0.301042	7.5
Drg1	0.00741216	0.00712035	0.217579	0.154605	0.231644	11.5
Patz1	0.00706198	0.00723707	0.122096	0.161608	1	8.74306
Pik3ip1	0.00770398	0.00770398	0.131259	0.174624	1	4.95833
Limk2	0.00811252	0.00817089	0.149586	0.202171	1	13.5
Rnf185	0.00904634	0.00869616	0.322166	0.221665	1	4.44444
8430429K09Rik	0.00898798	0.00875452	0.30956	0.221723	1	10.2986
Pla2g3	0.0105638	0.0106805	0.172931	0.239174	1	9.89583
Inpp5j	0.0106222	0.0107389	0.180693	0.249154	0.603275	16.5
Selm	0.0106805	0.0107972	0.184312	0.256916	1	8.74306
Smtn	0.0161083	0.0148243	0.459671	0.272324	1	3.40278
Tug1	0.0222949	0.0222365	0.407669	0.350823	0.0453986	4.5
Morc2a	0.0228201	0.0222949	0.448348	0.35164	1	4.19444
Osbp2	0.13552	0.167386	0.375394	0.548558	1	8.63889
4921536K21Rik	0.190265	0.242442	0.39693	0.578557	1	15.5
Dusp18	0.190382	0.242559	0.397047	0.578732	1	6.38889
Slc35e4	0.1933	0.246702	0.412396	0.597292	0.499211	21
Tcn2	0.739699	0.739465	0.799872	0.617311	1	19
Pes1	0.575522	0.758142	0.453543	0.65548	0.00116289	19.5
Gal3st1	0.4522	0.589471	0.468309	0.673281	1	9.44444
Sec14l4	0.850531	0.88018	0.773783	0.721431	1	18
Sec14l2	0.89302	0.921501	0.849831	0.770865	0.00320642	0
Rnf215	0.517101	0.54885	0.556087	0.765904	1	5.55556
Ccdc157	0.831796	0.716645	0.900023	0.759542	0.351194	13
Sf3a1	0.836524	0.716704	0.907436	0.759484	0.18507	16
Tbc1d10a	0.923427	0.875802	0.896055	0.754231	0.00295002	7.5
Gatsl3	0.667737	0.511147	0.859461	0.742325	0.514792	14
Osm	0.330629	0.373993	0.530991	0.734504	1	4.95833
Lif	0.461013	0.375802	0.819307	0.726392	0.0630456	17.5
Hormad2	0.637855	0.792226	0.501984	0.685829	1	3.79861
Mtmr3	0.854967	0.812303	0.831038	0.656706	0.0517958	3.5
Ascc2	0.860161	0.810027	0.848197	0.651395	1	7
Uqcr10	0.641123	0.568052	0.802965	0.645909	0.147736	17.5
Zmat5	0.615093	0.567877	0.754348	0.64585	1	0.729167
Cabp7	0.476538	0.549609	0.499241	0.639722	1	5.22917
Nf2	0.490487	0.443446	0.514241	0.640598	1	8.45833
Nipsnap1	0.897922	0.770748	0.888759	0.642874	1.74072e-06	5.5
Thoc5	0.455294	0.417299	0.518268	0.640131	0.0159612	18.5
Ap1b1	0.356484	0.243142	0.782771	0.635637	1	2.04167
Nefh	0.322925	0.243026	0.714252	0.635462	1	8.24306
Rasl10a	0.320007	0.34808	0.535018	0.641181	1	6.97222
Gas2l1	0.355083	0.411171	0.536594	0.642757	1	6.55556
Ewsr1	0.701237	0.566359	0.820649	0.645967	0.0861872	5
Rhbdd3	0.725983	0.566476	0.857243	0.646025	0.000747394	5.5
Emid1	0.426404	0.397747	0.556788	0.653788	1	7.29861
Kremen1	0.609548	0.440586	0.825435	0.687872	1	11.0833
Xbp1	0.941228	0.920859	0.906794	0.771915	1	8.5
Ccdc117	0.447473	0.410529	0.676374	0.762461	0.00652336	14.5
Ankrd36	0.368099	0.348897	0.665285	0.752831	0.0184269	14
Mrps24	0.798529	0.712677	0.913797	0.724875	0.0128527	15
2210015D19Rik	0.686997	0.531108	0.886133	0.714719	0.0791192	10.5
Urgcp	0.709642	0.533559	0.909537	0.714661	0.99921	8.5
Dbnl	0.279036	0.235905	0.632952	0.707424	1	1.75694
Pgam2	0.32812	0.26357	0.630909	0.70363	1	18.75
Polm	0.451325	0.362321	0.627699	0.698202	1	8.13889
Aebp1	0.533267	0.456111	0.625248	0.694	1	6.29861
Pold2	0.531808	0.456052	0.622563	0.691666	1	1.53472
Myl7	0.67509	0.686063	0.620754	0.689156	1	1.78472
Gck	0.694934	0.713435	0.610015	0.676608	2.14664e-09	16.5
Ykt6	0.643224	0.6448	0.608439	0.674799	1	13
Camk2b	0.763511	0.797829	0.572721	0.635111	1	3.94444
Nudcd3	0.632835	0.637329	0.496498	0.562099	0.838152	15
Npc1l1	0.622272	0.626941	0.480156	0.549609	1	6.47222
Ddx56	0.531575	0.56134	0.462122	0.535543	1	7.38889
Tmed4	0.445897	0.483717	0.459379	0.532975	1	5.63194
Ogdh	0.70719	0.631901	0.779795	0.525797	1	1.71528
Zmiz2	0.337633	0.384674	0.409712	0.480798	1	10.2847
Ppia	0.395413	0.516925	0.400257	0.46825	0.0630456	20
H2afv	0.281429	0.362904	0.39016	0.456519	0.0006835	9.5
Purb	0.233337	0.295378	0.380238	0.44543	0.271655	6
Myo1g	0.254115	0.330104	0.371017	0.43615	1	9.47222
Ccm2	0.363196	0.478872	0.365822	0.429555	0.0484669	9.5
Nacad	0.384557	0.51249	0.352574	0.41298	0.548327	15.5
Wap	0.201296	0.249562	0.347204	0.407202	1	9.33333
Adcy1	0.797129	0.864772	0.396405	0.44759	0.0171719	17.5
Gm11985	0.918583	0.916307	0.651687	0.486226	1	5.29861
Igfbp1	0.937259	0.907727	0.769114	0.482608	0.522866	1.5
Igfbp3	0.551302	0.543948	0.414848	0.465449	0.0300596	3
Tns3	0.46043	0.47146	0.160149	0.171764	0.286017	11
Hus1	0.76783	0.642524	0.215128	0.12198	1	17.25
Gm11992	0.751722	0.642407	0.187755	0.116202	1	2.08333
Upp1	0.758784	0.60307	0.194759	0.100677	0.00555499	17.5
Abca13	0.196335	0.185071	0.0874869	0.0842769	1	10.9167
Vwc2	0.0437143	0.0433057	0.10307	0.101086	1	7.13889
Zpbp	0.0915723	0.0900549	0.185129	0.198027	1	6.47917
4930415F15Rik	0.0943738	0.0922727	0.195226	0.208358	1	10.9236
Ikzf1	0.210225	0.204039	0.293685	0.319015	1	16.5
Fignl1	0.484359	0.493347	0.371542	0.414031	0.983234	20
1700042O10Rik	0.963756	0.994514	0.411404	0.457862	1	10.2986
Ddc	0.99749	0.995915	0.817206	0.481324	2.40875e-10	22.5
Grb10	0.650753	0.676374	0.390335	0.430139	0.00347282	21
Cobl	0.872417	0.852107	0.462356	0.259367	0.317162	10
Pom121l12	0.0231119	0.0215945	0.0067118	0.00618653	1	10.7847
Vstm2a	0.091689	0.0856776	0.135345	0.140598	1	6.77083
Sec61g	0.307984	0.279795	0.210634	0.223882	1	20
Egfr	0.991362	0.975371	0.767305	0.346154	0.57552	7.5
2810442I21Rik	0.740166	0.645792	0.422143	0.274717	1	4.25694
Plek	0.44438	0.433407	0.231878	0.255048	0.333735	19
Cnrip1	0.301039	0.342535	0.222773	0.244601	1	4.72917
Ppp3r1	0.544006	0.468017	0.430197	0.227267	0.00127279	11.75
Pno1	0.669196	0.632777	0.416599	0.215828	0.165338	16.5
Wdr92	0.653496	0.632602	0.391035	0.215653	1	10
C1d	0.47111	0.610307	0.185304	0.20614	0.286017	7.5
Etaa1	0.483133	0.340434	0.223007	0.114451	1	5.56944
Meis1	0.813295	0.665519	0.276059	0.144975	1	15.5
4933406G16Rik	0.485059	0.447648	0.137037	0.149235	0.0441846	16
Spred2	0.687755	0.697794	0.616318	0.558013	1.23551e-07	6.5
Actr2	0.425937	0.343819	0.752714	0.615443	1	4.5
Rab1	0.589938	0.737306	0.533384	0.652387	1	9.38889
Cep68	0.704973	0.631551	0.836816	0.668087	0.956178	14
Slc1a4	0.876386	0.858935	0.819132	0.696627	0.000126304	1
Sertad2	0.883857	0.815688	0.875336	0.692716	0.110157	11.5
Aftph	0.704039	0.59916	0.829404	0.668495	0.000973304	3
1110067D22Rik	0.950041	0.946189	0.874752	0.68367	1.24735e-13	23.5
Peli1	0.803373	0.847671	0.600619	0.660558	0.0714947	2
Vps54	0.73964	0.681219	0.781604	0.599918	0.00295002	4.5
Ugp2	0.892728	0.845804	0.843644	0.579024	1.54063e-13	10.5
Mdh1	0.857593	0.677075	0.833722	0.492004	0.728853	20
Otx1	0.440878	0.570561	0.336582	0.375452	1	4.45833
Ehbp1	0.839675	0.798354	0.735555	0.42903	0.103712	4
Tmem17	0.61521	0.577448	0.395821	0.434399	1	5.43056
B3gnt2	0.671705	0.616902	0.408661	0.387942	0.0212016	13
Zrsr1	0.401599	0.364013	0.32847	0.364247	0.522866	20
Commd1	0.342419	0.315455	0.326485	0.362671	0.9148	19
Cct4	0.714369	0.58381	0.598576	0.36092	0.000126304	20
Fam161a	0.552819	0.596358	0.318665	0.357009	1	3.93056
Xpo1	0.387008	0.360803	0.248862	0.277168	0.162055	19.5
Usp34	0.241566	0.244776	0.23538	0.263161	0.00406485	4.5
Ahsa2	0.685246	0.640364	0.360395	0.233512	1.33926e-06	19
1700093K21Rik	0.553869	0.637504	0.19651	0.230361	1	2.90278
0610010F05Rik	0.816564	0.709116	0.41333	0.224349	0.000115158	13.1667
Pus10	0.816038	0.754582	0.359986	0.221431	0.0517958	13
Pex13	0.841426	0.754523	0.416657	0.221373	1	4.47222
Rel	0.827711	0.781545	0.343411	0.199778	1	14
Papolg	0.484884	0.35234	0.285864	0.169546	0.116918	4
Bcl11a	0.15729	0.186822	0.113867	0.140364	0.0345251	18
4933427E13Rik	0.128049	0.156881	0.0290067	0.0372943	1	18.5
5730522E02Rik	0.402183	0.32666	0.0712035	0.0517101	1	0.423611
Fancl	0.117019	0.141473	0.0325085	0.0448232	1	10.2431
Vrk2	0.153788	0.195751	0.0326252	0.0441228	1	3
Ccdc85a	0.531458	0.557313	0.121396	0.143633	1	5.29861
2810471M01Rik	0.754348	0.827536	0.136337	0.156998	1	2.72917
Efemp1	0.444146	0.472569	0.119645	0.14585	1	4
Pnpt1	0.772733	0.748103	0.223882	0.154255	1	0.263889
Smek2	0.640481	0.770631	0.123964	0.159041	6.95257e-05	8.5
Ccdc104	0.633244	0.752422	0.122855	0.156589	1	6.95833
Ccdc88a	0.373351	0.437785	0.117544	0.151745	1	3.24306
Mtif2	0.618361	0.585561	0.226917	0.156939	0.0017898	6.5
1700034F02Rik	0.45827	0.59344	0.121863	0.158574	1	0.944444
Rtn4	0.416715	0.544648	0.126065	0.159391	0.00955835	10.6667
Eml6	0.211042	0.186413	0.106163	0.115968	1	17.25
Spnb2	0.0748804	0.0684604	0.0957745	0.0959496	0.0370414	3.5
4930505A04Rik	0.0697444	0.0629742	0.0998599	0.0934983	1	9.25694
Acyp2	0.0974087	0.0859111	0.117427	0.105463	1	9.5
Psme4	0.281662	0.174332	0.249912	0.122563	0.174942	11.5
Gpr75	0.318548	0.274775	0.156881	0.1448	1	4.79861
Erlec1	0.492471	0.293919	0.351173	0.160149	0.00271786	11
Asb3	0.521478	0.29421	0.39051	0.160266	0.116918	5.5
Chac2	0.846913	0.647076	0.469067	0.168437	1	5.13889
Stc2	0.400724	0.347788	0.294269	0.259951	1	16.5
Bod1	0.710167	0.700654	0.487919	0.461422	1	10.0694
Cpeb4	0.992705	0.994806	0.768997	0.529882	7.72424e-05	2
4930524B15Rik	0.781487	0.80244	0.475254	0.454068	1	6.59722
Nsg2	0.621221	0.584394	0.450216	0.431831	1	19.5
Il9r	0.129275	0.133536	0.338683	0.326427	1	3.79861
Snrnp25	0.136979	0.158399	0.336991	0.323859	1	7.79861
Rhbdf1	0.172464	0.214953	0.329695	0.317848	0.103712	7.5
Mpg	0.177892	0.216237	0.346095	0.316213	2.38829e-06	6
Hba-x	0.351815	0.46148	0.308626	0.29923	1	8.84722
Hba-a1	0.260885	0.340376	0.300397	0.290942	1	4.45833
Sh3pxd2b	0.187288	0.229252	0.283355	0.271624	0.174942	18.5
Ubtd2	0.227851	0.177775	0.478697	0.237248	0.548327	4
Efcab9	0.165986	0.175616	0.231937	0.222248	1	4.22917
Stk10	0.197152	0.189623	0.231003	0.220731	1	5.65278
Fbxw11	0.828178	0.628108	0.505428	0.204331	0.0396898	5
1700008A04Rik	0.164994	0.153438	0.159799	0.156356	0.165338	15.5
Fgf18	0.232287	0.295669	0.102194	0.0993347	1	16
Npm1	0.333898	0.435917	0.100152	0.0978172	0.00652336	12.5
Tlx3	0.159566	0.201587	0.0941987	0.0917474	1	0.923611
Ranbp17	0.054278	0.0649002	0.0663009	0.0605229	1	19
Gabrp	0.041263	0.0499591	0.0620988	0.055562	1	9.14583
Kcnmb1	0.0217696	0.0200187	0.0564959	0.0479164	1	9.45139
[truncated: 15,136 more rows]
