# Supplementary material for: Long-Range Chromosome Interactions Mediated by Cohesin Shape Circadian Gene Expression
Source: PLoS Genet. 2016 May 2;12(5):e1005992. doi: 10.1371/journal.pgen.1005992 (PMC4852938; doi:10.1371/journal.pgen.1005992)
Supplement: S4 Table — (XLSX) [file pgen.1005992.s010.xlsx]

## Sheet: ChIP-Seq
Supplementary table 4. Peak calling results for Bmal1 ChIP-Seq in MEFs. The 4th column indicates the closest TSS within 5 kb.
chromosome	start	end	TSS
chr1	24512135	24512455
chr1	25300284	25300540
chr1	25804035	25804371
chr1	28314860	28315187
chr1	49071837	49072133
chr1	56038587	56039029
chr1	56067647	56067966
chr1	62535603	62535990
chr1	84962890	84963132
chr1	85212715	85213034
chr1	85328724	85329394
chr1	87357992	87358302
chr1	93355764	93356219	Per2
chr1	95186311	95186478
chr1	110945965	110946227
chr1	111527422	111527710
chr1	112402998	112403242
chr1	153628684	153628964
chr1	174240062	174240573	Igsf8
chr1	184913214	184913521
chr1	187027751	187028051	Rab3gap2
chr1	188182139	188182545
chr10	24769132	24769427
chr10	47533668	47533919
chr10	55236774	55237136
chr10	76545227	76545634
chr10	84647755	84648158	Cry1
chr10	91559892	91560327
chr10	100624639	100624952
chr10	101795918	101796315
chr10	102427908	102428205
chr10	103345113	103345537
chr10	103491387	103491697
chr10	105703584	105703930
chr10	105852623	105852976
chr10	106079399	106079735
chr10	110030648	110031011
chr10	114688359	114688653	Tbc1d15
chr10	118810600	118810931
chr10	123854531	123854934
chr10	126202858	126203213
chr10	128269496	128269808
chr10	129002643	129002952	Olfr794
chr10	129271815	129272109
chr10	129764040	129764415	5830405N20Rik
chr11	27345222	27345516
chr11	34675843	34676192
chr11	37286984	37287289
chr11	54424186	54424519
chr11	68908143	68908801	Per1
chr11	69232316	69232628
chr11	83033711	83033961	AI662270
chr11	94410039	94410448	Rsad1
chr11	98634230	98634585	Nr1d1
chr11	98634977	98635730	Nr1d1
chr11	98636438	98636973	Nr1d1
chr11	98644452	98645036
chr12	5220506	5220874
chr12	34065026	34065347
chr12	41980035	41980367
chr12	75008535	75008906	Hif1a
chr12	75587851	75588194
chr12	95487757	95488051
chr12	97160479	97160846
chr12	103196460	103196714	Atxn3
chr12	116000451	116000890
chr13	12938426	12938924
chr13	48641984	48642365
chr13	95731606	95731901
chr13	102175935	102176220
chr13	108156757	108157031
chr14	16697436	16697739
chr14	17342251	17342513
chr14	19070948	19071441	Nr1d2
chr14	25338759	25339008
chr14	35176687	35177063
chr14	47441728	47442154	Gmfb
chr14	81945138	81945438
chr14	89461354	89461656
chr14	95864723	95865020
chr14	107371721	107372040
chr14	121507589	121507996
chr15	13831062	13831422
chr15	20334956	20335258
chr15	28959056	28959347
chr15	44507677	44507983
chr15	46103523	46103818
chr15	46549719	46550019
chr15	50411931	50412333
chr15	61577909	61578202
chr15	67317974	67318249
chr15	77787106	77787399	Foxred2
chr15	81641179	81641920
chr15	84753194	84753672	Nup50
chr15	99670439	99670792
chr16	4124972	4125223
chr16	8829174	8829641	1810013L24Rik
chr16	13944788	13945249	Mpv17l
chr16	41583448	41583746
chr16	63298025	63298312
chr16	68242576	68242966
chr17	7354015	7354336
chr17	9383163	9383464
chr17	11187955	11188255
chr17	11360160	11360578
chr17	19008468	19008843
chr17	20814707	20815040
chr17	26852428	26852765	A930001N09Rik
chr17	27022892	27023339
chr17	28119867	28120203
chr17	38502493	38502786
chr17	38642389	38642752
chr17	38789280	38789597
chr17	39839552	39839860
chr17	41099419	41099827
chr17	41208631	41208894
chr17	47003701	47004186
chr17	48340437	48340687
chr17	51411580	51412024
chr17	51493931	51494241
chr17	55581506	55581812	St6gal2
chr17	56615863	56616175	Ptprs
chr17	59088106	59088371
chr17	64700525	64700878
chr17	70475649	70475961
chr17	73185429	73185852	Ypel5
chr17	75988318	75988670
chr17	82618833	82619197
chr17	91286183	91286516
chr18	19977919	19978280
chr18	75688231	75688534
chr19	5457384	5457703	Fibp
chr19	9737956	9738335
chr19	11395592	11395895
chr19	20896110	20896317
chr19	29452960	29453215
chr19	34671070	34671432
chr19	42203652	42204042	Avpi1
chr19	46577138	46577438	Trim8
chr2	11456959	11457463
chr2	33076892	33077230
chr2	48990618	48991003
chr2	83958116	83958332
chr2	85209392	85209667
chr2	92274210	92274521	Cry2
chr2	98502305	98503154
chr2	98506392	98507567
chr2	109427194	109427456
chr2	131030352	131030824
chr2	138583545	138583939
chr2	149499453	149499822
chr3	18691050	18691383
chr3	24657659	24657965
chr3	60780473	60780790
chr3	87942234	87942500	Mef2d
chr3	87981515	87981837
chr3	95685924	95686567	Gm129
chr3	112400162	112400465
chr3	126281502	126281784
chr3	127483156	127483576	Alpk1
chr3	138105536	138105960	Adh5
chr4	61463203	61463610
chr4	67526830	67527132
chr4	67838520	67838855
chr4	74312635	74312876
chr4	79390447	79390711
chr4	89972738	89972998
chr4	96370964	96371270
chr4	129419556	129419954	Khdrbs1
chr4	132478477	132478929	Fam76a
chr4	133466554	133467019
chr4	146626225	146626621
chr4	146795832	146796231
chr4	149957598	149957970
chr5	14919928	14920235
chr5	14926041	14926238
chr5	14928940	14929106
chr5	14946708	14947000	Speer8-ps1
chr5	14990576	14991108
chr5	42794495	42794800
chr5	49202764	49203114
chr5	60000503	60000821
chr5	71130732	71131036
chr5	71913576	71913879
chr5	84080380	84080674
chr5	84220160	84220456
chr5	124457154	124457506
chr5	136527528	136527835
chr5	149806661	149807038
chr6	24857627	24857946
chr6	37799223	37799357
chr6	67998107	67998357
chr6	88392890	88393191	Eefsec
chr6	90310165	90310452
chr6	91548933	91549372
chr6	102193406	102193720
chr6	104636100	104636439
chr6	115102688	115102943
chr6	123294471	123294714
chr6	142409861	142410127
chr6	145804195	145804592
chr6	145814742	145815116	Bhlhe41
chr6	146211440	146211729
chr7	39310417	39310785	Gm5591
chr7	52959984	52960667	Dbp
chr7	52962884	52963342	Dbp
chr7	105265808	105266159	Myo7a
chr7	113392795	113393149
chr7	127986167	127986426	Eef2k
chr7	148662028	148662454	Polr2l
chr8	19929254	19930698
chr8	20021649	20021976	2610005L07Rik
chr8	33768544	33768914
chr8	38279441	38279707
chr8	41934802	41935096
chr8	44367572	44367834
chr8	56047530	56047843
chr8	66173324	66173635
chr8	74383763	74384142
chr8	74945292	74945606	Eps15l1
chr8	78045620	78045949
chr8	81649939	81650228
chr8	85292274	85292612
chr8	86725397	86725769
chr8	103980154	103980450
chr8	129469770	129470103	Tomm20
chr9	13300699	13301024
chr9	20969463	20969849	Pde4a
chr9	29517080	29517382
chr9	31168064	31168334
chr9	42280219	42280562	Tbcel
chr9	53399305	53399562
chr9	58429715	58430033	Nptn
chr9	63665937	63666474
chrX	4658611	4659058
chrX	120773731	120774024
chrX	120775157	120775491
chrX	120811037	120811213
chrX	121300906	121301040
chrX	122711434	122712058
chrX	137045574	137046041
chrX	137054726	137055141
chrY	2193386	2193572	Rbmy1a1
chrY	2554869	2555531

## Sheet: RNA-Seq
Supplementary table 4. DESeq results for RNA-seq in control and Smc3-/- MEFs. Only genes with at least two reads in all samples were kept.
gene	WT	KO	log2FoldChange (KO-WT)	pval
0610005C13Rik	5.96439	5.50688	-0.11514	1
0610007C21Rik	1592.64	1845.29	0.212421	0.547696
0610007L01Rik	1177.83	1224.75	0.0563473	0.745468
0610007N19Rik	1304.54	1544.47	0.243564	0.168804
0610007P08Rik	245.021	135.81	-0.851316	0.0116473
0610007P14Rik	376.591	457.511	0.280808	0.160511
0610007P22Rik	486.664	547.077	0.168818	0.370633
0610009B22Rik	226.54	253.036	0.159577	0.543397
0610009D07Rik	486.772	548.095	0.171181	0.395858
0610009L18Rik	25.8993	26.8458	0.0517843	0.946821
0610009O20Rik	518.851	518.74	-0.000309087	0.980962
0610010F05Rik	56.3389	40.2079	-0.486652	0.242341
0610010K14Rik	286.508	333.655	0.219786	0.36072
0610010O12Rik	5.85717	11.824	1.01344	0.32367
0610011F06Rik	234.899	283.355	0.270571	0.457667
0610011L14Rik	515.411	653.978	0.343519	0.0743153
0610012G03Rik	398.863	459.74	0.204925	0.304575
0610030E20Rik	302.571	207.557	-0.543766	0.0214305
0610031J06Rik	1632.21	1925.23	0.238207	0.195277
0610037L13Rik	345.022	367.58	0.0913704	0.64513
0610037P05Rik	401.47	411.922	0.0370791	0.872738
0610038B21Rik	13.4333	15.63	0.218501	0.815755
0610038L08Rik	17.3827	19.7597	0.184904	0.787466
0610039K10Rik	160.984	138.278	-0.21934	0.43022
0610040B10Rik	11.902	10.4057	-0.193831	0.941163
0610040F04Rik	8.40935	5.95223	-0.498565	0.678525
0910001L09Rik	423.877	500.316	0.239193	0.25056
1110001A16Rik	265.576	267.124	0.00838326	0.986777
1110001J03Rik	108.058	137.994	0.352796	0.197506
1110002B05Rik	464.847	433.631	-0.10029	0.566088
1110002L01Rik	273.957	273.885	-0.000378562	0.979741
1110002N22Rik	87.8542	87.4626	-0.00644366	0.974365
1110003E01Rik	1486.83	1675.5	0.172352	0.320078
1110004E09Rik	92.6905	118.597	0.35558	0.201364
1110004F10Rik	897.587	1075.1	0.260345	0.166119
1110005A03Rik	147.042	173.105	0.235411	0.420619
1110006O24Rik	20.7145	23.5245	0.183523	0.748899
1110007C09Rik	253.621	424.15	0.741901	0.000526934
1110008F13Rik	709.017	961.621	0.439649	0.0456987
1110008J03Rik	107.575	127.994	0.250742	0.394531
1110008L16Rik	133.071	104.668	-0.346368	0.26398
1110008P14Rik	481.595	676.471	0.490207	0.359241
1110012J17Rik	146.318	110.257	-0.408226	0.196687
1110012L19Rik	341.048	432.524	0.342804	0.166412
1110014N23Rik	519.496	562.913	0.115798	0.557388
1110018G07Rik	414.205	378.428	-0.130326	0.597332
1110018J18Rik	213.16	165.369	-0.366246	0.126437
1110019D14Rik	30.0096	25.8335	-0.21618	0.725417
1110020G09Rik	205.663	173.428	-0.245944	0.290081
1110021J02Rik	688.616	644.663	-0.0951542	0.663261
1110021L09Rik	329.815	275.908	-0.257473	0.260057
1110028C15Rik	266.783	178.409	-0.580473	0.149071
1110031I02Rik	102.631	139.981	0.447763	0.126081
1110032A03Rik	193.037	181.078	-0.0922705	0.725563
1110034A24Rik	125.709	156.743	0.318314	0.237531
1110034B05Rik	85.436	75.3955	-0.180367	0.590136
1110034G24Rik	57.7094	68.794	0.253477	0.4473
1110035M17Rik	6.04481	11.3375	0.907333	0.326417
1110037F02Rik	933.423	625.628	-0.577226	0.00907806
1110038B12Rik	1146.4	1285.18	0.164852	0.401387
1110038D17Rik	418.744	379.487	-0.142019	0.504004
1110038F14Rik	408	515.699	0.33796	0.0941524
1110046J04Rik	37.6673	51.5454	0.452533	0.274183
1110049F12Rik	259.318	341.064	0.395317	0.0808939
1110050K14Rik	12.0092	15.8732	0.402452	0.637936
1110051M20Rik	354.024	416.618	0.234881	0.26638
1110054M08Rik	61.0948	88.5143	0.534861	0.108482
1110054O05Rik	138.471	163.788	0.242246	0.355858
1110057K04Rik	806.322	485.085	-0.733119	0.000184452
1110058L19Rik	178.287	226.267	0.343821	0.153474
1110059E24Rik	203.972	177.596	-0.199776	0.426418
1110059G10Rik	136.778	125.322	-0.126192	0.64303
1110065P20Rik	435.108	502.901	0.208899	0.279142
1110067D22Rik	409.285	165.609	-1.30532	1.09098e-08
1190002F15Rik	48.7092	39.0758	-0.31792	0.400325
1190002H23Rik	83.2893	67.3329	-0.306821	0.828046
1190002N15Rik	728.127	491.822	-0.566053	0.304268
1190005F20Rik	410.198	356.89	-0.20084	0.368769
1190005I06Rik	52.3359	53.0048	0.018324	1
1190007F08Rik	298.65	361.997	0.277522	0.204702
1190007I07Rik	60.6648	66.8105	0.139216	0.685933
1200009I06Rik	190.833	107.952	-0.821917	0.0016522
1200011I18Rik	521.101	390.257	-0.417139	0.0997296
1200011M11Rik	380.621	394.385	0.05125	0.779119
1200014J11Rik	367.964	373.211	0.020426	0.909055
1200016B10Rik	89.3575	44.5004	-1.00577	0.00765093
1300001I01Rik	768.499	893.202	0.216944	0.24638
1300002E11Rik	44.9206	40.8948	-0.13546	0.906646
1300010F03Rik	720.619	725.889	0.0105118	0.935612
1300014I06Rik	525.81	437.263	-0.26604	0.206267
1300018I17Rik	256.899	263.601	0.037153	0.879653
1300018J18Rik	565.517	653.865	0.209422	0.309546
1500001M20Rik	71.3047	86.2482	0.274498	0.447568
1500002O20Rik	144.221	175.773	0.285433	0.264519
1500003O03Rik	1621.57	1641.75	0.0178478	0.847432
1500004A13Rik	28.9619	24.2543	-0.25592	0.678845
1500009L16Rik	466.888	404.64	-0.206436	0.264281
1500010J02Rik	657.994	806.273	0.293193	0.131674
1500011B03Rik	110.1	126.213	0.197045	0.513012
1500011H22Rik	463.503	492.582	0.0877879	0.676907
1500011K16Rik	80.1976	93.9783	0.228768	0.483237
1500012F01Rik	1153.55	1210.6	0.0696394	0.781683
1500015A07Rik	31.246	22.9987	-0.442121	0.43798
1500015O10Rik	438.469	1035.97	1.24044	9.78937e-11
1500031L02Rik	132.775	127.104	-0.0629756	0.825016
1500032L24Rik	815.138	1140.89	0.485044	0.00839166
1520402A15Rik	40.6495	33.1629	-0.293666	0.512911
1600002H07Rik	110.637	160.673	0.538286	0.0544217
1600002K03Rik	102.603	76.0858	-0.431376	0.14381
1600012F09Rik	155.665	141.841	-0.134169	0.647863
1600012H06Rik	928	874.135	-0.0862695	0.636845
1600014C10Rik	291.639	355.921	0.287375	0.184895
1600016N20Rik	5.9912	2.59158	-1.20901	0.4026
1600020E01Rik	56.5813	61.1838	0.112824	0.824033
1600021P15Rik	102.067	102.24	0.00243551	0.963839
1600027N09Rik	110.369	111.189	0.0106804	0.982194
1700001G11Rik	20.4185	23.8894	0.22649	0.673376
1700001G17Rik	6.018	10.2447	0.76752	0.470454
1700001K19Rik	13.9169	11.5396	-0.270246	0.822445
1700003D09Rik	6.55524	7.77473	0.246144	0.907386
1700003E16Rik	27.8606	25.9158	-0.104398	0.797734
1700003F12Rik	2.49857	6.07384	1.28151	0.395093
1700003M07Rik	22.8903	11.5807	-0.983011	0.132274
1700007J10Rik	330.086	366.001	0.149008	0.470504
1700007K13Rik	39.8174	40.5317	0.0256514	0.990627
1700007L15Rik	13.3261	18.0588	0.43845	0.520528
1700008J07Rik	44.0069	34.5794	-0.347816	0.474559
1700009P17Rik	13.9169	11.1354	-0.321689	0.695369
1700010I14Rik	6.42122	8.05733	0.327456	0.75209
1700011J10Rik	127.644	137.59	0.108252	0.68583
1700012B15Rik	125.359	120.665	-0.0550645	0.867321
1700012D01Rik	20.6609	27.7365	0.424881	0.458729
1700012D14Rik	5.91078	3.36065	-0.814609	0.608214
1700017B05Rik	699.529	655.235	-0.0943726	0.619977
1700018L02Rik	69.1546	85.0321	0.298183	0.363029
1700019E19Rik	338.441	425.16	0.329101	0.113778
1700019G17Rik	12.8424	10.1231	-0.343272	0.682385
1700019L03Rik	47.0439	64.0168	0.444445	0.239998
1700020I14Rik	190.645	138.237	-0.463742	0.0785446
1700020L24Rik	63.0829	65.3529	0.0510007	0.883559
1700020O03Rik	383.334	358.23	-0.0977161	0.637547
1700021C14Rik	37.1032	36.7257	-0.0147557	1
1700021F05Rik	120.873	126.093	0.0609998	0.896781
1700021K19Rik	683.595	713.341	0.0614486	0.747998
1700025G04Rik	202.546	119.086	-0.766249	0.0128579
1700025K23Rik	53.9755	53.0853	-0.0239924	0.927904
1700026L06Rik	10.5047	12.3498	0.233453	0.795046
1700028J19Rik	4.97033	5.26365	0.082722	0.994533
1700028K03Rik	14.9378	10.2036	-0.549893	0.532391
1700029F09Rik	40.8371	37.0494	-0.14043	0.808133
1700029G01Rik	11.4452	9.19126	-0.316402	0.800556
1700029I01Rik	12.5732	4.69669	-1.42064	0.272465
1700029I15Rik	4.00307	6.7213	0.747635	0.54036
1700029J07Rik	33.7178	13.8486	-1.28377	0.0189273
1700030J22Rik	12.8424	16.966	0.401727	0.602769
1700030K09Rik	173.424	154.314	-0.168434	0.503475
1700034H14Rik	185.971	154.275	-0.269571	0.266518
1700034H15Rik	14.2933	8.74591	-0.708661	0.412854
1700034P13Rik	42.9593	33.1218	-0.375189	0.439605
1700037C18Rik	30.1716	33.0807	0.132798	0.763194
1700037H04Rik	432.662	408.438	-0.0831249	0.6989
1700040I03Rik	85.4896	108.317	0.341437	0.295001
1700049G17Rik	42.556	30.2476	-0.492543	0.356874
1700052K11Rik	81.2989	85.5579	0.0736648	0.812326
1700052N19Rik	88.5254	88.7164	0.00310948	0.983431
1700054N08Rik	19.2905	22.0686	0.194111	0.843243
1700056E22Rik	10.8543	15.1846	0.484342	0.574637
1700058G18Rik	5.9912	5.99335	0.000518334	1
1700061I17Rik	4.94352	3.48227	-0.505512	0.789229
1700066J24Rik	70.687	67.4169	-0.0683356	0.923425
1700066M21Rik	57.5486	43.6508	-0.398771	0.285945
1700081L11Rik	916.847	675.238	-0.441285	0.0198349
1700084E18Rik	2.95539	4.49457	0.604835	0.766071
1700086O06Rik	70.8199	73.6963	0.0574381	0.936235
1700088E04Rik	193.817	206.183	0.0892328	0.732905
1700092M07Rik	4.00307	4.17085	0.0592346	1
1700094D03Rik	34.8727	20.9741	-0.73349	0.179242
1700094J05Rik	38.9026	34.0536	-0.192058	0.696923
1700096K18Rik	33.2342	36.9689	0.153644	0.772317
1700101I11Rik	72.4864	85.3969	0.236474	0.484589
1700102P08Rik	3.94946	2.02461	-0.964007	0.629168
1700106N22Rik	62.4385	61.8724	-0.0131404	0.935994
1700109H08Rik	8.40935	3.92761	-1.09834	0.360507
1700113A16Rik	97.8484	100.948	0.0449935	0.982432
1700113I22Rik	59.0263	84.1414	0.511458	0.134356
1700120C14Rik	32.2401	41.4635	0.362984	0.439065
1700123M08Rik	16.9527	17.0876	0.0114335	1
1700123O20Rik	493.005	600.978	0.28571	0.153992
1810006K21Rik	857.646	1054.92	0.298685	0.147756
1810008A18Rik	623.336	708.642	0.185047	0.333825
1810009A15Rik	290.913	339.275	0.22187	0.278553
1810010H24Rik	8.81256	5.70899	-0.626326	0.656611
1810011O10Rik	17.3291	33.3633	0.945061	0.203132
1810012K16Rik	3.43902	4.37296	0.346611	0.883653
1810012P15Rik	6.90485	13.1189	0.925962	0.279553
1810013D10Rik	20.2845	23.3636	0.203881	0.757595
1810013L24Rik	647.806	561.25	-0.206918	0.320136
1810014B01Rik	79.9821	60.5757	-0.400937	0.241727
1810014F10Rik	4.00307	2.46996	-0.696618	0.759778
1810019D21Rik	5.88398	4.61619	-0.350089	0.809718
1810020D17Rik	164.72	257.326	0.643584	0.00825592
1810021B22Rik	70.2838	65.1114	-0.110282	0.722428
1810022K09Rik	209.024	253.556	0.278637	0.2221
1810024B03Rik	15.3946	9.23238	-0.73765	0.33041
1810026B05Rik	82.0506	56.6481	-0.534487	0.119845
1810026J23Rik	798.857	916.763	0.198612	0.266495
1810027O10Rik	513.344	624.059	0.281755	0.161668
1810029B16Rik	58.6231	58.2256	-0.00981449	0.985885
1810030N24Rik	145.135	124.471	-0.221584	0.418477
1810030O07Rik	429.088	343.407	-0.321355	0.134888
1810031K17Rik	942.756	946.039	0.00501532	0.956101
1810032O08Rik	106.823	80.4552	-0.408964	0.225301
1810034E14Rik	33.2878	57.9036	0.798661	0.0572434
1810035L17Rik	213.913	282.309	0.40025	0.0853754
1810037I17Rik	594.373	804.86	0.437368	0.0259222
1810043G02Rik	395.773	457.148	0.207988	0.298253
1810043H04Rik	162.409	174.237	0.101416	0.726788
1810044D09Rik	19.2905	25.6708	0.41224	0.445005
1810046J19Rik	284.383	360.133	0.340694	0.115324
1810048J11Rik	170.899	147.105	-0.216298	0.431212
1810049H13Rik	63.9966	62.3571	-0.0374419	0.937218
1810055G02Rik	716.589	901.38	0.330988	0.0728799
1810058I24Rik	1608.27	1616.02	0.00694083	0.977225
1810062G17Rik	13.9973	16.6816	0.253109	0.683754
1810062O18Rik	36.2968	38.1028	0.070056	0.917274
1810063B05Rik	146.477	175.777	0.263067	0.345398
1810063B07Rik	85.1412	89.6876	0.0750521	0.797077
1810074P20Rik	311.92	215.214	-0.535405	0.0179083
2010001M06Rik	8.43615	4.93992	-0.772098	0.514188
2010002N04Rik	120.472	130.463	0.114939	0.728122
2010003O02Rik	98.2785	74.4243	-0.401102	0.195469
2010011I20Rik	255.018	252.989	-0.0115225	1
2010012O05Rik	104.243	133.016	0.351657	0.23811
2010015L04Rik	24.932	23.85	-0.0640104	0.92025
2010106G01Rik	922.672	634.016	-0.5413	0.0785356
2010107E04Rik	377.398	514.978	0.448427	0.0335626
2010107G23Rik	61.7393	81.0257	0.392191	0.290449
2010107H07Rik	154.592	183.428	0.246751	0.354616
2010109K11Rik	108.164	103.577	-0.062517	0.868993
2010111I01Rik	282.882	260.24	-0.120358	0.601498
2010204K13Rik	5.50757	12.3498	1.165	0.205291
2010305A19Rik	75.3881	81.793	0.11764	0.740363
2010317E24Rik	12.466	30.6142	1.2962	0.372981
2010320M18Rik	140.942	139.008	-0.0199299	0.957496
2010321M09Rik	384.034	381.141	-0.0109101	0.983407
2200002D01Rik	11.3915	14.8198	0.379558	0.634486
2210009G21Rik	35.974	28.9921	-0.311296	0.541768
2210012G02Rik	388.733	339.604	-0.194926	0.350976
2210013O21Rik	775.533	926.451	0.256527	0.173966
2210015D19Rik	105.963	111.393	0.0721012	0.854518
2210016F16Rik	88.2038	116.251	0.398329	0.180822
2210016L21Rik	419.766	475.13	0.178737	0.394148
2210018M11Rik	244.565	135.402	-0.852962	0.0185692
2210021J22Rik	135.408	149.412	0.141978	0.565079
2210403K04Rik	138.471	115.763	-0.258415	0.413598
2210404J11Rik	80.0357	76.9354	-0.0569963	0.835173
2210404O09Rik	35.84	21.0152	-0.770135	0.133783
2210408F21Rik	28.7743	28.7095	-0.00325419	0.969719
2210408I21Rik	36.2164	29.1137	-0.314945	0.512423
2210411K11Rik	21.2786	26.9263	0.339615	0.530342
2210417K05Rik	9.96746	10.1231	0.0223497	1
2300009A05Rik	47.9843	70.7793	0.560763	0.131873
2310001A20Rik	252.787	315.514	0.319781	0.166363
2310001H17Rik	14.9378	35.268	1.23939	0.0224833
2310003C23Rik	636.743	725.893	0.189046	0.326107
2310003F16Rik	532.552	554.294	0.057728	0.813672
2310003H01Rik	229.901	223.23	-0.0424796	0.859491
2310003L22Rik	66.5488	75.5976	0.183928	0.595007
2310004I24Rik	158.406	163.667	0.0471324	0.855057
2310004N24Rik	63.0293	91.9555	0.544912	0.0928367
2310008H04Rik	512.917	315.423	-0.701435	0.0330028
2310008H09Rik	353.647	315.545	-0.164465	0.508455
2310009A05Rik	122.862	115.806	-0.0853354	0.780772
2310009B15Rik	85.732	118.762	0.470167	0.118978
2310010J17Rik	27.9411	42.1521	0.593217	0.20552
2310011J03Rik	836.416	954.629	0.190721	0.304752
2310015A10Rik	82.1846	89.5678	0.124111	0.711552
2310015B20Rik	3.97626	4.37296	0.137197	0.994811
2310016M24Rik	653.991	768.649	0.233054	0.21518
2310021P13Rik	2437.24	3178.41	0.383059	0.0293438
2310022A10Rik	193.95	191.689	-0.0169157	0.92267
2310022B05Rik	2311.07	2131.64	-0.116598	0.505797
2310028H24Rik	202.87	201.648	-0.00871645	0.997621
2310030N02Rik	30.7892	38.1028	0.307473	0.536415
2310033P09Rik	90.1651	110.785	0.297123	0.333957
2310034G01Rik	17.8128	19.2732	0.113685	0.839507
2310035C23Rik	340.264	210.27	-0.69441	0.00300635
2310035K24Rik	162.759	211.975	0.381158	0.130455
2310036O22Rik	677.197	953.985	0.494391	0.00824097
2310037I24Rik	1074.51	1269.32	0.240385	0.174338
2310039H08Rik	239.33	273.03	0.190059	0.380282
2310042D19Rik	8.38254	3.80599	-1.13911	0.362401
2310044G17Rik	154.189	146.091	-0.0778306	0.845488
2310044H10Rik	2178.3	3004.85	0.464094	0.00784299
2310045N01Rik	403.459	431.998	0.0986031	0.577291
2310046A06Rik	19.5049	20.6915	0.0852012	0.94063
2310046O06Rik	464.633	546.269	0.23352	0.227243
2310047B19Rik	136.806	145.568	0.0895681	0.783476
2310047M10Rik	315.415	355.433	0.172326	0.398957
2310057M21Rik	65.3659	64.3817	-0.0218884	0.989418
2310061C15Rik	97.1236	156.384	0.687196	0.126243
2310061I04Rik	152.71	168.932	0.145651	0.592012
2310061J03Rik	184.009	173.627	-0.0837885	0.777465
2310067B10Rik	461.167	416.211	-0.147976	0.492398
2310068J16Rik	10.9883	13.4032	0.286609	0.797508
2310079F23Rik	159.803	157.432	-0.0215709	0.935206
2400001E08Rik	1110.05	1564.05	0.494662	0.00735222
2400003C14Rik	657.884	753.427	0.195635	0.300614
2400009B08Rik	14.3469	14.6981	0.034891	0.991921
2410001C21Rik	971.877	1247.66	0.36038	0.0430718
2410002F23Rik	687.737	683.131	-0.00969543	0.973919
2410002I01Rik	134.523	133.784	-0.00794703	0.987241
2410002O22Rik	474.92	423.504	-0.165308	0.407949
2410003K15Rik	128.934	144.919	0.16862	0.540072
2410004B18Rik	164.827	202.501	0.296973	0.256638
2410004N09Rik	115.957	109.125	-0.0876063	0.753398
2410006H16Rik	1867.62	1786.94	-0.0637101	0.699403
2410015M20Rik	896.331	1105.53	0.302636	0.088879
2410016O06Rik	120.363	158.85	0.400267	0.153105
2410017P09Rik	148.196	151.562	0.0323975	0.950634
2410018L13Rik	36.9144	39.5605	0.0998744	0.849121
2410018M08Rik	65.0443	38.0617	-0.773082	0.0522143
2410022L05Rik	208.968	276.521	0.404105	0.0906166
2410042D21Rik	137.208	116.492	-0.236128	0.447532
2410066E13Rik	85.7856	97.5857	0.185934	0.591529
2410075B13Rik	42.6376	40.5728	-0.0716136	0.88037
2410076I21Rik	14.8842	8.30057	-0.842497	0.322151
2410089E03Rik	496.842	280.933	-0.822559	0.000594268
2410091C18Rik	300.127	359.162	0.259059	0.235069
2410127L17Rik	136.08	118.803	-0.19588	0.470767
2410131K14Rik	229.575	274.697	0.25887	0.269902
2500003M10Rik	1518.05	1530.33	0.011623	0.920695
2500004C02Rik	60.4504	58.3078	-0.0520607	0.907286
2510002D24Rik	94.0073	95.4395	0.021813	1
2510003E04Rik	806.27	876.156	0.119925	0.51542
2510006D16Rik	611.3	762.008	0.317926	0.0927432
2510009E07Rik	713.09	664.841	-0.101075	0.624933
2510012J08Rik	745.9	841.051	0.173211	0.354209
2510039O18Rik	488.544	621.906	0.348207	0.0686047
2610001J05Rik	514.552	594.94	0.209428	0.274949
2610002D18Rik	13.9437	24.9035	0.836731	0.226676
2610002I17Rik	144.946	162.776	0.167372	0.522138
2610002J02Rik	220.038	321.257	0.545977	0.013058
2610002M06Rik	296.686	204.967	-0.533543	0.0433584
2610005L07Rik	41.9652	18.7474	-1.1625	0.0227777
2610008E11Rik	639.018	325.913	-0.971368	0.0034993
2610015P09Rik	71.7603	51.5472	-0.477293	0.166248
2610019E17Rik	69.5042	81.5498	0.230582	0.491939
2610020C07Rik	130.653	129.693	-0.0106301	1
2610020H08Rik	56.2049	38.6698	-0.539489	0.179588
2610021K21Rik	13.9705	18.141	0.376871	0.659789
2610027L16Rik	335.727	388.433	0.210376	0.302663
2610028H24Rik	14.9378	14.0507	-0.0883259	0.949107
2610029G23Rik	249.967	225.496	-0.148637	0.555298
2610029I01Rik	61.068	78.6345	0.364745	0.290316
2610034B18Rik	644.644	729.287	0.177985	0.332581
2610035D17Rik	183.528	141.033	-0.37997	0.130389
2610039C10Rik	67.8656	78.8812	0.217001	0.77881
2610044O15Rik	32.4814	19.3143	-0.74994	0.174979
2610101N10Rik	348.056	176.664	-0.978312	2.21987e-05
2610109H07Rik	4.43309	7.89635	0.832874	0.550409
2610203C20Rik	390.641	214.962	-0.861763	0.00455041
2610203C22Rik	23.8576	22.9182	-0.0579523	0.964256
2610206C17Rik	4.5135	2.9153	-0.6306	0.776059
2610301B20Rik	149.539	150.668	0.0108499	0.921916
2610301G19Rik	736.818	708.887	-0.0557523	0.769638
2610305D13Rik	10.1283	7.77473	-0.381526	0.802122
2610306M01Rik	100.884	91.308	-0.143887	0.670033
2610318N02Rik	9.88704	12.5519	0.344296	0.67114
2610507B11Rik	2312.72	2390.92	0.0479732	0.735067
2610507I01Rik	202.897	222.906	0.135692	0.567794
2610524H06Rik	118.509	171.926	0.536787	0.0405654
2610528E23Rik	110.691	92.644	-0.256766	0.414114
2700007P21Rik	369.602	293.886	-0.330718	0.140243
2700023E23Rik	22.9439	20.9347	-0.132214	0.819988
2700029M09Rik	96.8544	117.671	0.280868	0.387253
2700038G22Rik	10.4243	9.55611	-0.125453	0.935548
2700046G09Rik	44.2493	41.9482	-0.0770465	0.948236
2700049A03Rik	120.093	79.8489	-0.588809	0.0563498
2700050L05Rik	174.874	109.204	-0.679289	0.014587
2700054A10Rik	37.9889	42.4347	0.159664	0.692184
2700060E02Rik	1903.24	2146.54	0.173554	0.321766
2700062C07Rik	134.602	129.858	-0.0517661	0.827072
2700069I18Rik	6.98526	18.0588	1.37032	0.0709201
2700078E11Rik	449.801	397.342	-0.178908	0.409476
2700081O15Rik	1266.89	1529.14	0.271427	0.135004
2700089E24Rik	812.04	588.594	-0.464277	0.0340995
2700094K13Rik	236.831	213.273	-0.151156	0.455933
2700097O09Rik	30.3056	22.1885	-0.449771	0.463429
2700099C18Rik	40.2462	17.7351	-1.18225	0.0226788
2810001G20Rik	98.3857	84.3024	-0.222875	0.518562
2810002D19Rik	57.495	57.0934	-0.0101109	0.98675
2810002N01Rik	227.454	254.898	0.16434	0.528757
2810004N23Rik	266.25	251.006	-0.0850598	0.733093
2810006K23Rik	130.196	116.698	-0.157903	0.554776
2810008D09Rik	73.3196	61.3036	-0.258226	0.486475
2810008M24Rik	427.771	326.038	-0.391797	0.0624258
2810013P06Rik	184.789	214.969	0.218248	0.354805
2810021B07Rik	205.718	176.177	-0.223639	0.392226
2810021J22Rik	63.4046	42.313	-0.583485	0.152038
2810025M15Rik	200.991	190.918	-0.0741761	0.746553
2810029C07Rik	14.4542	12.9168	-0.16224	0.886907
2810030E01Rik	29.4187	16.7639	-0.81138	0.144508
2810046L04Rik	225.275	235.576	0.0645049	0.731473
2810047C21Rik1	7.87211	7.97684	0.0190674	1
2810055F11Rik	115.957	155.205	0.420583	0.129836
2810055G20Rik	36.2164	23.9699	-0.595419	0.282771
2810403A07Rik	599.151	578.101	-0.0515985	0.787069
2810403D21Rik	18.3232	14.8198	-0.306149	0.688547
2810405F15Rik	5.02394	8.66542	0.786451	0.500909
2810405K02Rik	3.49263	5.87173	0.749472	0.678451
2810407C02Rik	1357.48	1269.96	-0.096141	0.747211
2810408A11Rik	36.3504	40.0881	0.141202	0.847405
2810408I11Rik	11.0687	11.0138	-0.00718399	1
2810408M09Rik	176.918	192.701	0.123287	0.671143
2810410L24Rik	43.7121	37.9812	-0.202746	0.655152
2810417H13Rik	139.167	192.106	0.465084	0.680633
2810422J05Rik	449.588	502.173	0.15958	0.402514
2810422O20Rik	32.7505	28.1014	-0.220879	0.664722
2810428I15Rik	524.301	626.976	0.258014	0.196326
2810432D09Rik	234.87	258.984	0.141004	0.554675
2810432L12Rik	468.526	454.485	-0.0438983	0.767555
2810433D01Rik	137.986	148.401	0.10498	0.685155
2810442I21Rik	2.47176	2.46996	-0.00105181	1
2810453I06Rik	336.961	383.657	0.187236	0.370382
2810454H06Rik	8.46296	5.06154	-0.741587	0.5127
2810468N07Rik	2.49857	5.95223	1.25233	0.39744
2810474O19Rik	960.283	492.169	-0.964304	0.0309436
2900002K06Rik	127.644	198.287	0.63547	0.0130744
2900005J15Rik	10.8811	5.14203	-1.08142	0.322946
2900006K08Rik	62.2229	33.2845	-0.902594	0.024195
2900010M23Rik	785.878	1047.07	0.413987	0.0261487
2900011O08Rik	71.9759	45.8758	-0.649781	0.0942588
2900026A02Rik	384.973	389.572	0.0171348	0.968161
2900053A13Rik	134.656	175.653	0.383455	0.145778
2900056M20Rik	74.6621	46.1995	-0.692498	0.0745586
2900064A13Rik	901.51	1044.25	0.212047	0.270452
2900076A07Rik	34.3623	32.3527	-0.0869387	0.899026
2900092E17Rik	201.338	241.29	0.261148	0.276616
2900097C17Rik	6698.88	5147.37	-0.380085	0.0259699
3000002C10Rik	29.2043	27.5344	-0.0849456	0.887778
3010001F23Rik	42.584	40.8571	-0.0597226	0.846877
3010026O09Rik	40.569	55.718	0.457765	0.306307
3110001D03Rik	228.77	280.441	0.293801	0.17743
3110001I22Rik	15.9855	13.16	-0.280601	0.717845
3110002H16Rik	255.555	323.65	0.340802	0.126143
3110003A17Rik	227.641	245.828	0.110889	0.688935
3110007F17Rik	25.8725	19.7597	-0.38886	0.531353
3110009E18Rik	10.9615	14.0096	0.353963	0.629051
3110021N24Rik	22.9707	20.9741	-0.131188	0.915843
3110040N11Rik	152.523	150.549	-0.0187912	0.902927
3110043O21Rik	97.5792	91.875	-0.0869022	0.818217
3110045C21Rik	48.7628	30.5713	-0.673602	0.12392
3110052M02Rik	73.6133	62.8829	-0.227298	0.689079
3110056K07Rik	44.1957	32.1095	-0.460907	0.322851
3110056O03Rik	583.627	722.246	0.307443	0.105924
3110057O12Rik	21.0362	8.86753	-1.24627	0.0873973
3110062M04Rik	518.93	422.896	-0.295237	0.136377
3110082D06Rik	25.7385	16.9249	-0.604782	0.344635
3110082I17Rik	144.839	136.009	-0.0907474	0.80698
3110099E03Rik	6.04481	5.42639	-0.155704	0.922842
3200002M19Rik	61.7661	77.7456	0.331945	0.376592
3230401D17Rik	446.416	463.227	0.0533321	0.825293
3300002I08Rik	5.93759	8.09846	0.44777	0.740614
3830406C13Rik	178.77	119.896	-0.576321	0.0294542
3830408C21Rik	16.4691	12.4303	-0.405901	0.668114
3930402G23Rik	2.9822	2.02461	-0.558728	0.864998
4430402I18Rik	6.95846	8.17895	0.233148	0.833208
4632411B12Rik	1221.68	1304.57	0.0947076	0.634142
4632415K11Rik	169.717	193.469	0.188969	0.453277
4632415L05Rik	324.171	273.155	-0.247037	0.282221
4632428N05Rik	15.475	15.5083	0.00310221	1
4632434I11Rik	58.0847	27.7365	-1.06637	0.0907642
4732415M23Rik	6.90485	7.08615	0.0373925	1
4732416N19Rik	242.254	95.681	-1.34021	0.00329779
4732418C07Rik	669.731	437.916	-0.612927	0.00195216
4732471D19Rik	164.208	105.318	-0.640782	0.0217478
4732471J01Rik	7.44209	6.39757	-0.218183	0.920865
4732491K20Rik	18.3768	17.3702	-0.0812709	1
4831426I19Rik	791.144	631.222	-0.325793	0.0882724
4831440E17Rik	9.51063	5.18315	-0.875711	0.394391
4832428D23Rik	23.1852	26.159	0.174106	0.919344
4833418N02Rik	32.6701	20.772	-0.653333	0.22407
4833419F23Rik	12.896	9.23238	-0.482154	0.553139
4833420G17Rik	343.246	249.223	-0.461809	0.0446293
4833422C13Rik	37.3445	28.0209	-0.414392	0.367218
4833427G06Rik	53.0351	58.2274	0.13475	0.765423
4833439L19Rik	813.043	967.389	0.250764	0.188589
4833442J19Rik	50.3745	27.7365	-0.860908	0.0566173
4921506M07Rik	6.07161	4.93992	-0.297592	0.912403
4921507L20Rik	3.51944	2.02461	-0.797697	0.739146
4921513D23Rik	930.899	493.185	-0.916494	2.13066e-06
4921517L17Rik	96.9884	69.6847	-0.47697	0.162354
4921523A10Rik	62.8406	53.0853	-0.243383	0.502337
4921524J17Rik	130.894	124.591	-0.0711998	0.871926
4921530D09Rik	10.9615	16.6834	0.605964	0.476725
4921530L18Rik	3.92265	6.51919	0.732863	0.614021
4921531C22Rik	38.2581	47.4962	0.312046	0.453734
4922501C03Rik	73.1833	50.331	-0.540067	0.384369
4922505G16Rik	26.8666	64.8288	1.27082	0.00291861
4930402H24Rik	572.934	449.087	-0.351372	0.0878566
4930403N07Rik	33.1538	36.6863	0.146069	0.84159
4930404N11Rik	167.728	183.346	0.128444	0.602629
4930405A21Rik	9.88704	8.30057	-0.252329	0.859172
4930405P13Rik	390.802	413.506	0.0814717	0.755684
4930413G21Rik	34.4427	50.2916	0.546121	0.219454
4930414L22Rik	169.796	133.784	-0.343903	0.201866
4930414N06Rik	14.3469	6.7213	-1.09393	0.223211
4930415O20Rik	5.96439	5.50688	-0.11514	1
4930420K17Rik	19.3173	15.8321	-0.287041	0.697889
4930422G04Rik	46.4519	26.6026	-0.80417	0.0884567
4930427A07Rik	70.9003	115.732	0.706924	0.442073
4930429B21Rik	23.1863	22.1474	-0.0661363	1
4930430F08Rik	80.5461	60.5775	-0.411034	0.192585
4930432K21Rik	8.91978	7.32939	-0.283317	0.767925
4930441O14Rik	9.0002	3.36065	-1.42122	0.246721
4930444A02Rik	450.394	507.685	0.172744	0.40293
4930447N08Rik	9.51063	5.14203	-0.887203	0.471439
4930452B06Rik	7.4957	4.73781	-0.661843	0.561771
4930452G13Rik	23.938	37.6575	0.653635	0.189689
4930453N24Rik	175.708	153.381	-0.196065	0.474676
4930455C13Rik	85.4896	75.7209	-0.175057	0.549807
4930455C21Rik	199.995	230.236	0.203149	0.393834
4930455F23Rik	51.5306	52.7616	0.0340596	1
4930455H04Rik	30.682	29.3963	-0.061759	0.971388
4930470H14Rik	14.0241	4.61619	-1.60314	0.0794078
4930471I20Rik	9.027	11.9456	0.404158	0.713503
4930471M23Rik	394.727	457.595	0.213218	0.301358
4930473A02Rik	333.497	316.527	-0.0753452	0.677525
4930473A06Rik	31.9173	16.966	-0.911694	0.1014
4930481A15Rik	118.59	108.152	-0.132914	0.672364
4930483K19Rik	23.3739	23.7678	0.0241064	0.945256
4930486L24Rik	36.9156	41.705	0.175989	0.752543
4930487H11Rik	3.51944	4.49457	0.35284	0.882501
4930503L19Rik	78.5836	47.4568	-0.727613	0.17819
4930507D05Rik	16.4691	22.6339	0.458722	0.410636
4930512B01Rik	46.8015	35.3091	-0.406513	0.339685
4930513N10Rik	31.5141	27.5344	-0.194762	0.733228
4930515G01Rik	9.323	10.7705	0.208223	0.853254
4930520O04Rik	3.97626	5.75012	0.532178	0.787541
4930523C07Rik	168.211	191.405	0.186351	0.468277
4930524L23Rik	10.4511	13.16	0.332506	0.732978
4930528A17Rik	9.91385	7.61199	-0.381172	0.784278
4930534B04Rik	56.473	37.4554	-0.592387	0.168193
4930538K18Rik	3.46583	3.92761	0.180453	0.994962
4930539J05Rik	25.5229	25.753	0.0129498	1
4930547N16Rik	34.0127	26.8476	-0.34128	0.589574
4930549G23Rik	43.7925	31.2599	-0.48637	0.272878
4930550C14Rik	7.87211	6.27595	-0.326915	0.839974
4930556M19Rik	37.9621	38.4677	0.0190862	1
4930562F07Rik	51.3954	53.3286	0.053269	0.956849
4930563E22Rik	38.8222	24.1738	-0.683439	0.157112
4930570G19Rik	10.9883	15.0219	0.451092	0.52861
4930572J05Rik	57.6022	114.067	0.985686	0.00268412
4930578M01Rik	4.88991	2.46996	-0.985321	0.562597
4930578N16Rik	6.98526	6.19546	-0.173103	0.91699
4930579G18Rik	105.747	94.5059	-0.162145	0.645036
4930579G22Rik	4.00307	11.0138	1.46013	0.159584
4930579G24Rik	95.886	131.521	0.455904	0.385311
4930581F22Rik	80.1417	88.2728	0.139416	0.779269
4930588N13Rik	6.95846	4.25134	-0.71085	0.642064
4930592A05Rik	710.624	881.548	0.310953	0.10556
4930599N23Rik	16.4423	6.64081	-1.30798	0.102721
4931402G19Rik	28.2907	14.2939	-0.984924	0.0857094
4931403E22Rik	64.3987	56.8896	-0.178867	0.704626
4931403G20Rik	22.5407	22.675	0.0085689	0.990224
4931406C07Rik	433.6	440.026	0.021225	0.961722
4931406P16Rik	431.694	435.768	0.0135529	0.923205
4931408A02Rik	123.186	118.476	-0.0562455	0.944178
4931414P19Rik	129.739	114.913	-0.175069	0.599278
4931428F04Rik	319.769	339.969	0.0883752	0.713632
4931431C16Rik	35.6791	33.1218	-0.1073	0.865191
4931440J10Rik	10.5047	3.92761	-1.41931	0.194425
4931440P22Rik	3.009	3.15854	0.0699728	1
4932415G12Rik	159.695	98.6768	-0.694536	0.0143928
4932416H05Rik	67.9729	73.6141	0.115023	0.770445
4932438A13Rik	364.95	163.91	-1.1548	0.0573625
4932441J04Rik	3.009	4.04923	0.428363	0.875081
4933403F05Rik	354.102	267.932	-0.402295	0.0677034
4933404O12Rik	73.4536	68.878	-0.0927899	0.729795
4933405D12Rik	2.95539	3.92761	0.410303	0.876278
4933405L10Rik	4.45989	4.49457	0.0111757	1
4933407C03Rik	641.875	635.956	-0.013364	0.975017
4933407H18Rik	145.643	67.4597	-1.11034	0.000623956
4933407K13Rik	29.9292	13.8075	-1.11611	0.0615349
4933408B17Rik	5.45396	3.48227	-0.647277	0.693406
4933408J17Rik	61.7393	94.9513	0.620999	0.0505587
4933411K20Rik	222.023	116.331	-0.932468	0.063501
4933412E12Rik	183.555	169.132	-0.118058	0.653552
4933417D19Rik	10.4511	9.39337	-0.153939	1
4933421E11Rik	121.785	58.3901	-1.06054	0.00601986
4933421O10Rik	208.592	163.017	-0.355657	0.172094
4933424B01Rik	190.59	136.375	-0.482891	0.100583
4933426M11Rik	3733.74	4054.33	0.118842	0.53506
4933427D14Rik	112.087	75.9624	-0.561261	0.0698077
4933427E11Rik	4.00307	8.74591	1.1275	0.304816
4933430H15Rik	152.415	152.207	-0.0019642	1
4933430I17Rik	4.99713	5.95223	0.252329	0.898163
4933431E20Rik	414.713	432.046	0.0590723	0.778371
4933432B09Rik	25.4157	19.4771	-0.383942	0.483626
4933433G19Rik	87.0209	108.884	0.323356	0.321877
4933433P14Rik	307.059	307.368	0.00145019	0.942482
4933434E20Rik	394.591	367.3	-0.103403	0.619842
4933436C20Rik	46.9891	61.9152	0.397968	0.668155
4933439C10Rik	100.133	101.188	0.015125	0.963535
4933439F18Rik	616.966	539.469	-0.193652	0.327937
5031414D18Rik	11.4452	4.17085	-1.45632	0.138744
5031425E22Rik	119.045	134.837	0.179706	0.518459
5031434O11Rik	2.49857	2.59158	0.0527299	1
5031439G07Rik	762.29	932.024	0.290028	0.102343
5033406O09Rik	5.96439	5.26365	-0.180312	1
5033411D12Rik	48.3596	48.0649	-0.00881819	0.952009
5033414D02Rik	198.142	196.951	-0.00869612	0.985015
5133401N09Rik	139.599	185.614	0.411012	0.109772
5330426P16Rik	59.1067	55.473	-0.0915346	0.850819
5430402O13Rik	5.40035	4.37296	-0.304443	0.905277
5430405H02Rik	81.0565	92.4026	0.189004	0.578743
5430407P10Rik	2.95539	5.58738	0.918822	0.502659
5430411K18Rik	556.167	472.859	-0.23411	0.25116
5430416N02Rik	55.3728	45.2695	-0.290639	0.468391
5430417L22Rik	122.082	142.734	0.225469	0.429704
5430435G22Rik	41.7507	46.6055	0.158698	0.706699
5430437P03Rik	791.279	888.871	0.167786	0.368142
5530601H04Rik	50.8046	24.6996	-1.04047	0.0233424
5730403B10Rik	935.097	1001.69	0.0992412	0.616007
5730408K05Rik	7.46889	6.39757	-0.22337	0.920827
5730409E04Rik	767.502	815.87	0.0881678	0.671924
5730419I09Rik	230.3	151.964	-0.599785	0.0160344
5730437N04Rik	775.292	894.218	0.205888	0.274543
5730455O13Rik	63.6202	50.0484	-0.346161	0.33828
5730455P16Rik	382.284	292.351	-0.386942	0.0677843
5730469M10Rik	3.43902	2.46996	-0.477511	0.876998
5730494M16Rik	124.715	114.185	-0.127261	0.700013
5730494N06Rik	329.761	316.114	-0.0609751	0.851339
5730507C01Rik	23.9916	15.5083	-0.629485	0.315743
5730508B09Rik	10.4243	11.5807	0.151777	0.924495
5730528L13Rik	139.842	178.447	0.351702	0.180956
5730559C18Rik	12.3856	15.7104	0.343059	0.647121
5730577I03Rik	31.7565	16.0342	-0.985901	0.0888966
5730590G19Rik	29.956	29.6001	-0.01724	0.970661
5830415F09Rik	68.6173	68.6742	0.00119454	1
5830417I10Rik	300.236	264.652	-0.181997	0.423302
5830418K08Rik	82.2103	36.0371	-1.18984	0.107214
5830432E09Rik	2.49857	2.9153	0.222546	0.995318
5830433M19Rik	61.3629	50.4526	-0.282436	0.472593
5930403L14Rik	31.3801	42.9211	0.451839	0.319625
5930416I19Rik	280.463	291.461	0.0554912	0.849885
5930434B04Rik	554.529	555.659	0.00293655	0.927074
6030419C18Rik	168.751	205.858	0.286753	0.241395
6030429G01Rik	48.8176	50.4526	0.0475289	0.956816
6030446N20Rik	117.838	138.765	0.235836	0.409529
6030458C11Rik	275.411	206.302	-0.416831	0.0837904
6230400D17Rik	12.9497	13.8879	0.100919	0.872092
6230409E13Rik	593.669	403.131	-0.55841	0.00646914
6230427J02Rik	119.637	147.107	0.298192	0.285793
6330406I15Rik	158.031	113.049	-0.483251	0.121222
6330408A02Rik	123.075	109.367	-0.170367	0.599262
6330409N04Rik	118.536	106.452	-0.155131	0.622715
6330416G13Rik	63.3521	77.8243	0.296827	0.386968
6330418K02Rik	82.8023	108.721	0.39289	0.20898
6330439K17Rik	35.6512	21.1368	-0.754191	0.33714
6330503K22Rik	65.0967	38.7109	-0.749845	0.200765
6330549D23Rik	6.44802	3.03692	-1.08625	0.431769
6330578E17Rik	1466.33	1241.62	-0.239984	0.196191
6430527G18Rik	362.808	339.683	-0.0950185	0.670804
6430531B16Rik	20.9826	23.1203	0.139969	0.804291
6430548M08Rik	174.419	190.632	0.128231	0.581111
6430562O15Rik	58.489	61.8295	0.0801289	0.802719
6430571L13Rik	6.018	12.1066	1.00843	0.252765
6430573F11Rik	13.4601	7.5315	-0.83768	0.334051
6430598A04Rik	161.952	182.131	0.169411	0.508157
6530401N04Rik	172.484	172.738	0.00212457	1
6530402F18Rik	26.6253	37.0083	0.475049	0.317572
6530418L21Rik	600.337	722.977	0.268177	0.162906
6720401G13Rik	199.618	124.387	-0.68241	0.0133779
6720456B07Rik	1373.32	1758.23	0.356454	0.0443122
6720456H20Rik	436.769	347.783	-0.328682	0.115853
6720463M24Rik	33.8786	25.9551	-0.384356	0.459368
6720483E21Rik	5.93759	2.02461	-1.55223	0.310167
6720489N17Rik	28.0751	19.9224	-0.494897	0.449207
6820431F20Rik	667.228	350.613	-0.928301	0.00243023
7530420F21Rik	7.44209	5.6285	-0.402957	0.7429
8030462N17Rik	90.2444	70.0907	-0.364614	0.282871
8430406I07Rik	99.5138	95.0746	-0.0658355	0.840552
8430408G22Rik	4.43309	4.93992	0.156176	0.994611
8430410A17Rik	206.094	239.023	0.213842	0.37476
8430410K20Rik	442.358	399.008	-0.148795	0.442569
8430419L09Rik	160.422	188.447	0.232283	0.35046
8430427H17Rik	164.369	106.494	-0.626163	0.0190037
8430429K09Rik	78.0207	61.9511	-0.332728	0.372821
8430436N08Rik	58.0579	96.9811	0.740213	0.242579
9030025P20Rik	50.5901	40.5728	-0.318343	0.439213
9030224M15Rik	9.48383	10.4879	0.145188	0.992717
9030418K01Rik	75.979	62.5198	-0.281287	0.398776
9030425E11Rik	660.942	550.003	-0.265083	0.238379
9030612E09Rik	28.4783	33.8104	0.247603	0.614026
9030617O03Rik	810.063	978.801	0.272982	0.14249
9030624G23Rik	35.8132	34.5401	-0.052219	0.901847
9030624J02Rik	1133.91	1216.6	0.101551	0.548259
9030625A04Rik	99.3529	91.9572	-0.1116	0.704364
9130008F23Rik	35.1687	21.9059	-0.682972	0.18318
9130011E15Rik	230.3	235.501	0.0322164	0.924309
9130011J15Rik	1391.29	1498.6	0.107184	0.558237
9130023H24Rik	105.156	100.499	-0.0653529	0.866539
9130024F11Rik	30.816	24.984	-0.302679	0.537206
9130206I24Rik	93.2277	89.0008	-0.0669406	0.832902
9130221H12Rik	552.273	618.311	0.162951	0.430368
9130401M01Rik	378.07	370.133	-0.0306109	0.892574
9130404H23Rik	15.5554	17.0876	0.135531	0.88017
9230110C19Rik	85.57	93.2521	0.124031	0.699119
9230114K14Rik	33.395	20.9347	-0.673734	0.18325
9230116N13Rik	7.54931	11.5002	0.607247	0.589808
9330020H09Rik	51.5038	39.9647	-0.365952	0.397702
9330133O14Rik	51.9874	55.9201	0.105206	0.871909
9330151L19Rik	75.7366	72.3174	-0.0666477	0.898732
9330159M07Rik	13.8901	11.2159	-0.308516	0.759425
9330179D12Rik	11.0151	7.97684	-0.465598	0.650306
9430008C03Rik	172.432	114.833	-0.586499	0.113423
9430015G10Rik	71.8687	68.3898	-0.0715826	0.870752
9430016H08Rik	194.247	211.808	0.124867	0.567816
9430020K01Rik	1336.24	609.631	-1.13217	2.17554e-09
9430023L20Rik	353.03	420.548	0.25248	0.240704
9430037G07Rik	6.52844	8.22008	0.332414	0.825414
9430038I01Rik	19.9349	28.0209	0.491204	0.414216
9430060I03Rik	36.7268	38.507	0.0682889	0.883662
9430069I07Rik	50.0529	41.3419	-0.27585	0.514391
9430083A17Rik	3.46583	6.39757	0.884325	0.519147
9430091E24Rik	49.6765	36.7257	-0.435774	0.316599
9530027J09Rik	45.459	47.861	0.0742873	0.89447
9530052E02Rik	23.938	17.533	-0.449233	0.467494
9530053A07Rik	2.95539	7.40988	1.3261	0.307935
9530068E07Rik	5138	6272.46	0.287824	0.101215
9530077C05Rik	23.7504	19.1533	-0.310352	0.550876
9530082P21Rik	350.772	401.963	0.196528	0.375198
9630033F20Rik	65.5815	76.7726	0.227303	0.53238
9830001H06Rik	1577.29	1507.67	-0.0651244	0.693226
9830147E19Rik	23.9648	13.1189	-0.869273	0.195024
9930012K11Rik	359.402	327.811	-0.132734	0.832612
9930013L23Rik	86.6189	54.8632	-0.658842	0.227118
9930014A18Rik	27.8606	25.0627	-0.152687	0.942095
9930021D14Rik	207.599	287.089	0.467701	0.0491869
9930021J03Rik	240.669	131.312	-0.874049	0.0319212
9930104L06Rik	189.544	215.983	0.188386	0.440918
A030009H04Rik	25.2817	33.7299	0.415936	0.438113
A130010J15Rik	88.9286	89.8504	0.0148761	0.962612
A130022J15Rik	165.23	132.852	-0.31466	0.24636
A130040M12Rik	2171.23	2352.91	0.115936	0.84818
A130049A11Rik	63.7542	29.8828	-1.09321	0.00813171
A130077B15Rik	19.4781	11.7023	-0.735055	0.281726
A230020J21Rik	9.0002	10.3252	0.198139	0.849194
A230046K03Rik	626.47	416.379	-0.58935	0.0764251
A230050P20Rik	7.8453	8.09846	0.045818	1
A230051G13Rik	75.4149	76.7709	0.0257083	0.915821
A230056P14Rik	43.2016	38.5893	-0.162885	0.68421
A230072C01Rik	68.5637	61.588	-0.154796	0.668676
A230073K19Rik	45.9146	29.3569	-0.645254	0.144575
A2ld1	295.403	407.465	0.463991	0.0720856
A330009N23Rik	14.2665	21.9864	0.623978	0.321999
A330021E22Rik	10.9079	12.1066	0.150414	0.862282
A330023F24Rik	17.0599	11.1354	-0.615462	0.4078
A330032B11Rik	1.98813	3.7255	0.906022	0.727127
A330035P11Rik	39.3058	26.2789	-0.580839	0.237991
A330041J22Rik	16.9527	26.4005	0.639047	0.273153
A330049M08Rik	17.1672	26.1179	0.605386	0.490301
A330050B17Rik	15.0182	24.6191	0.713066	0.247122
A430005L14Rik	128.261	140.385	0.130306	0.657607
A430033K04Rik	65.9568	48.9538	-0.430099	0.301247
A430071A18Rik	14.2933	22.7966	0.673477	0.292654
A430078G23Rik	18.9677	14.6981	-0.367908	0.641255
A430105I19Rik	184.226	231.768	0.331207	0.24861
A430107O13Rik	1175.56	728.45	-0.690445	0.153727
A430110N23Rik	3475.58	3987.79	0.198336	0.256486
A4galt	55.3996	22.7555	-1.28366	0.00516007
A530013C23Rik	6.85124	4.49457	-0.60818	0.640761
A530016L24Rik	4.02987	9.15189	1.18334	0.487793
A530054K11Rik	81.0018	55.6358	-0.541941	0.221086
A530072M11Rik	16.3619	15.8732	-0.0437458	0.952375
A630001G21Rik	26.8398	32.3921	0.271269	0.541974
A630007B06Rik	191.342	99.1632	-0.948276	0.0284822
A630033H20Rik	21.9499	13.8075	-0.668764	0.323688
A630055G03Rik	10.0211	10.8921	0.120252	0.923135
A630066F11Rik	26.947	25.8335	-0.0608796	0.967654
A630072M18Rik	74.2869	85.8387	0.208522	0.602726
A730011L01Rik	736.849	750.186	0.0258788	0.89573
A730017L22Rik	32.2133	18.7474	-0.780969	0.156282
A730056A06Rik	8.51657	5.38526	-0.661255	0.595358
A730085A09Rik	9.40341	8.74591	-0.104575	1
A730090N16Rik	3.49263	3.92761	0.169338	0.99494
A730098P11Rik	9.43022	9.11077	-0.049719	1
A830007P12Rik	640.988	626.443	-0.0331136	0.876356
A830010M20Rik	32.3205	14.0507	-1.20181	0.0338898
A830052D11Rik	4.4867	8.34169	0.894686	0.482323
A830080D01Rik	51.9058	31.8269	-0.705652	0.0955207
A830082K12Rik	74.7973	104.874	0.487599	0.129903
A830082N09Rik	21.5466	6.27595	-1.77956	0.0391774
A930001C03Rik	41.6167	50.4526	0.277766	0.519818
A930001N09Rik	766.629	330.293	-1.21478	0.0213881
A930004D18Rik	375.087	412.653	0.137705	0.543681
A930005H10Rik	63.1634	54.9883	-0.199963	0.575956
A930007I19Rik	13.0033	6.96453	-0.900775	0.321384
A930012L18Rik	16.9259	6.27595	-1.43133	0.0902325
A930015D03Rik	24.0184	34.0536	0.503667	0.322259
A930024E05Rik	15.3678	13.0384	-0.237147	0.772584
A930038C07Rik	29.0423	5.50688	-2.39885	0.00403013
AA388235	106.124	92.5242	-0.197845	0.491878
AA415398	36.1896	22.9987	-0.654021	0.213123
AA465934	8.94659	8.98915	0.00684679	1
AA474331	43.6317	35.3091	-0.305334	0.474062
AA543186	8.40935	13.5248	0.685546	0.477399
AA960436	378.714	395.152	0.061299	0.725379
AA986860	21.359	18.3431	-0.219603	0.713613
AA987161	96.02	62.3982	-0.62183	0.18081
AF357359	56.8762	57.5799	0.017741	1
AI115009	25.3085	18.708	-0.435964	0.405657
AI314180	754.891	430.91	-0.80888	0.026997
AI314976	306.361	323.412	0.0781431	0.807726
AI316807	323.448	323.811	0.00162173	1
AI317395	9.0002	8.09846	-0.152309	0.9289
AI413582	205.073	244.816	0.255555	0.312617
AI414108	40.3546	32.4743	-0.313434	0.577135
AI428936	9.43022	12.6735	0.426455	0.606524
AI429214	26.1406	19.4359	-0.427562	0.616887
AI462493	319.07	337.658	0.0816888	0.706165
AI464131	311.493	356.651	0.195311	0.373802
AI480653	900.218	917.827	0.0279478	0.890274
AI506816	13.0301	15.63	0.262469	0.756283
AI507597	5.56118	3.60388	-0.625838	0.697419
AI597468	1396.29	1147.85	-0.282656	0.120956
AI597479	508.908	413.501	-0.299514	0.137673
AI646023	1719.56	2148.2	0.321091	0.304902
AI837181	1121.58	1232.96	0.136597	0.439806
AI846148	276.163	305.792	0.147033	0.502066
AI847159	2.49857	2.02461	-0.303453	1
AI848100	289.108	170.874	-0.758671	0.122291
AI987944	40.0307	17.8978	-1.16132	0.0529257
AK010878	39.145	36.5236	-0.0999994	0.838244
AK129341	18.5644	8.09846	-1.19682	0.149972
AU018091	2.9822	4.61619	0.630328	0.764418
AU019823	287.257	216.469	-0.40818	0.0720528
AU021063	10.9347	16.399	0.584694	0.438162
AU021092	13.3529	15.0219	0.169914	0.817356
AU022252	122.754	144.755	0.237844	0.33907
AU040320	396.15	390.096	-0.0222156	0.918859
AU041133	24.932	15.5083	-0.684957	0.264392
AV039307	49.4609	36.3197	-0.445536	0.430825
AV051173	371.54	538.938	0.5366	0.00685105
AW011738	17.786	9.31288	-0.93344	0.221464
AW046200	7.44209	7.85522	0.077945	0.99366
AW146020	80.4109	48.1437	-0.740046	0.0829907
AW146154	25.9797	15.3867	-0.7557	0.220066
AW209491	133.553	130.749	-0.030619	0.906347
AW549877	917.804	434.552	-1.07866	0.0613768
AW554918	71.2231	43.8529	-0.699672	0.0577094
AW555464	1680.25	1874.48	0.157813	0.369994
AY074887	31.8369	42.2719	0.409	0.325597
Aaas	502.947	680.868	0.436969	0.0268117
Aacs	519.818	794.198	0.611493	0.00134177
Aagab	513.424	638.272	0.314023	0.116937
Aak1	1079.5	759.172	-0.507865	0.00709692
Aamp	3050.61	3199.96	0.068958	0.68048
Aars	2801.52	3060.4	0.12751	0.470202
Aars2	158.89	178.486	0.167788	0.503316
Aarsd1	251.661	313.649	0.317672	0.159748
Aasdh	111.63	108.435	-0.0418967	0.963465
Aasdhppt	194.73	142.734	-0.448147	0.0745944
Aass	4.91672	4.49457	-0.129511	1
Aatf	334.385	322.958	-0.0501604	0.845795
Aatk	15.3946	22.0275	0.516882	0.428672
Abat	481.371	452.532	-0.0891301	0.680042
Abca1	420.81	138.965	-1.59845	2.50685e-11
Abca2	564.662	624.047	0.144267	0.53338
Abca3	465.467	550.034	0.24084	0.213375
Abca5	109.776	60.413	-0.861634	0.0116888
Abca7	199.886	270.812	0.438111	0.080563
Abca8a	19.3441	20.4483	0.0800866	0.940934
Abca8b	43.578	19.4359	-1.16487	0.0174575
Abca9	216.33	120.865	-0.839833	0.00137637
Abcb10	323.209	373.526	0.208741	0.480429
Abcb1b	260.714	189.618	-0.459373	0.0646886
Abcb6	170.926	182.008	0.0906326	0.687732
Abcb7	87.1818	49.0755	-0.829024	0.0195748
Abcb8	323.798	374.872	0.211303	0.333554
Abcb9	100.158	153.949	0.620176	0.0250546
Abcc1	673.305	686.053	0.0270596	0.915526
Abcc10	209.106	189.378	-0.14296	0.60079
Abcc3	42.718	51.7887	0.277792	0.501172
Abcc4	164.235	174.035	0.0836106	0.778809
Abcc5	832.592	589.558	-0.497976	0.0143157
Abcc6	13.3797	19.3555	0.532697	0.4753
Abcd1	738.723	773.519	0.0664026	0.76906
Abcd2	11.3379	4.25134	-1.41517	0.184306
Abcd3	878.509	813.924	-0.110163	0.555619
Abcd4	163.028	177.878	0.125771	0.608832
Abce1	641.49	422.041	-0.604044	0.013256
Abcf1	1936.04	2170.55	0.164949	0.340144
Abcf2	903.504	1276.36	0.498438	0.00530824
Abcf3	839.828	925.036	0.139416	0.482828
Abcg2	380.379	263.114	-0.531747	0.0141981
Abcg4	2.9822	2.02461	-0.558728	0.864998
Abhd1	120.283	114.67	-0.0689477	0.881238
Abhd10	94.4362	85.7206	-0.139698	0.674101
Abhd11	143.362	136.536	-0.0703789	0.828239
Abhd12	657.294	867.778	0.400788	0.0352859
Abhd13	331.077	283.035	-0.226189	0.319192
Abhd14a	357.141	324.901	-0.136495	0.560077
Abhd14b	678.003	730.16	0.106921	0.752433
Abhd15	9.91385	7.57262	-0.388653	0.627667
Abhd16a	1313.8	1408.84	0.100754	0.610578
Abhd16b	5.91078	8.30057	0.489861	0.668248
Abhd2	130.465	109.936	-0.247005	0.366535
Abhd4	2871.89	3034.32	0.0793728	0.653357
Abhd5	440.157	486.51	0.144454	0.504321
Abhd6	96.2356	116.979	0.281605	0.3073
Abhd8	767.41	1040.46	0.439152	0.309142
Abi1	596.68	609.643	0.0310072	0.885252
Abi2	267.645	146.334	-0.871055	0.000449614
Abi3	34.3087	38.3872	0.162052	0.808631
Abi3bp	18215.6	9335.54	-0.964369	0.0148916
Abl1	2464.53	2706.88	0.135318	0.449479
Abl2	379.062	316.194	-0.261622	0.25461
Ablim1	3345.39	2963.78	-0.174735	0.354691
Abr	623.173	679.573	0.124996	0.53329
Abt1	214.209	235.621	0.137449	0.5734
Abtb1	309.531	313.488	0.0183276	0.967781
Abtb2	627.711	797.129	0.344714	0.0832978
Acaa1a	929.16	1050.92	0.177655	0.340571
Acaa1b	12.8424	18.4236	0.520639	0.470236
Acaa2	1183.43	1613.59	0.447304	0.0122384
Acaca	1493.46	1131.01	-0.401036	0.388399
Acacb	108.971	117.022	0.102834	0.752868
Acad10	105.693	95.52	-0.146	0.643394
Acad11	823.464	695.073	-0.244541	0.215348
Acad12	137.236	120.745	-0.184688	0.515496
Acad8	462.081	511.856	0.147592	0.475005
Acad9	334.194	411.07	0.298701	0.149972
Acadl	1009.03	1211.75	0.264116	0.137838
Acadm	979.018	1026.19	0.0678855	0.740791
Acads	422.238	516.475	0.290644	0.168482
Acadsb	869.452	736.144	-0.240118	0.297633
Acadvl	1618.08	1733.72	0.0995825	0.553779
Acan	20.9022	15.7516	-0.408158	0.516723
Acap2	571.852	322.431	-0.826653	0.00383613
Acap3	240.564	293.773	0.288282	0.295524
Acat1	1147.88	1311.37	0.1921	0.296285
Acat2	323.61	382.733	0.242082	0.29695
Acat3	672.391	678.999	0.0141085	0.906949
Acbd3	839.872	699.011	-0.264855	0.218086
Acbd4	199.459	192.575	-0.0506724	0.91265
Acbd5	234.517	179.096	-0.388957	0.18592
Acbd6	502.594	549.756	0.129399	0.523938
Accn2	141.774	177.072	0.320741	0.243872
Accn3	4.4867	2.46996	-0.861166	0.65477
Accs	125.71	113.659	-0.145386	0.622678
Acd	518.795	549.681	0.0834305	0.736944
Ace	33.0465	22.3513	-0.564144	0.278229
Acer2	3.009	5.06154	0.750291	0.664453
Acer3	92.9049	64.9487	-0.516455	0.116057
Acin1	1888.3	1879.5	-0.0067396	0.982006
Acly	1713	1975.16	0.205448	0.217589
Acmsd	4.91672	5.6285	0.195055	0.994313
Acn9	30.8428	29.9239	-0.0436383	0.9315
Aco1	1127.68	1154.13	0.0334488	0.837031
Aco2	3681.85	4801.48	0.38305	0.0233059
Acot1	116.951	183.95	0.653409	0.010759
Acot11	210.93	255.057	0.274058	0.23755
Acot13	284.222	332.645	0.226963	0.351471
Acot2	139.76	152.898	0.129616	0.660486
Acot6	41.1331	28.0602	-0.551772	0.254978
Acot7	834.515	1002.43	0.264495	0.368307
Acot8	96.5327	106.857	0.146598	0.650164
Acot9	325.518	290.768	-0.162869	0.470091
Acox1	1387.77	1290.5	-0.104833	0.573654
Acox2	94.1961	125.637	0.415524	0.577403
Acox3	309.209	382.037	0.30513	0.148039
Acp1	554.341	536.677	-0.0467205	0.802559
Acp2	872.384	814.076	-0.0997994	0.648529
Acp6	79.7944	75.1522	-0.0864722	0.812746
Acpl2	183.689	170.878	-0.104299	0.617979
Acpp	16.3351	7.49037	-1.12486	0.19391
Acrbp	25.9797	16.966	-0.614741	0.308902
Acsf2	554.316	555.301	0.0025622	0.995189
Acsf3	217.567	248.536	0.191991	0.400399
Acsl1	349.722	309.843	-0.174672	0.412544
Acsl3	261.195	231.006	-0.177192	0.586626
Acsl4	149.029	83.6549	-0.833075	0.00416023
Acsl5	651.01	593.561	-0.133283	0.516622
Acsm3	15.8782	10.9333	-0.538326	0.438574
Acss2	93.2277	109.855	0.23677	0.47012
Acta2	2807.95	3984.33	0.504822	0.213191
Actb	10566.1	11973	0.180348	0.317035
Actg1	13137.5	14483.1	0.140675	0.590605
Actg2	12.198	14.7786	0.276871	0.807992
Actl6a	283.713	381.066	0.425608	0.0472681
Actn1	4980.06	4320.25	-0.20505	0.204531
Actn3	29.3651	47.0526	0.68017	0.14915
Actn4	3920.1	4630.13	0.240162	0.154459
Actr10	810.941	801.168	-0.0174913	0.931919
Actr1a	1764.85	2401.28	0.444256	0.011189
Actr1b	1348.6	1728.34	0.357922	0.0424971
Actr2	1106.95	971.926	-0.187667	0.57655
Actr3	1334.76	1438.42	0.107903	0.544088
Actr3b	86.7797	68.1894	-0.347809	0.256816
Actr5	126.569	121.514	-0.0587969	0.868604
Actr6	138.417	125.283	-0.143837	0.559229
Actr8	347.01	331.465	-0.0661242	0.75719
Acvr1	704.312	742.054	0.0753084	0.730108
Acvr1b	236.776	268.825	0.183142	0.440453
Acvr2a	143.87	72.1958	-0.994782	0.000911272
Acvr2b	17.92	14.1723	-0.338495	0.628708
Acy1	165.229	181.686	0.136978	0.587865
Acy3	55.91	65.0291	0.217979	0.560206
Acyp1	104.485	129.33	0.307762	0.292589
Acyp2	41.1599	43.8941	0.0927865	0.921253
Ada	65.7435	93.2933	0.504925	0.135789
Adal	105.773	84.9533	-0.316229	0.334703
Adam10	1228.2	1031.93	-0.251195	0.192634
Adam11	34.255	65.3135	0.931065	0.0208378
Adam12	16.4691	4.17085	-1.98135	0.0229913
Adam15	2110.2	2399.97	0.185641	0.285257
Adam17	993.748	790.664	-0.329815	0.123502
Adam19	212.626	186.297	-0.190716	0.72591
Adam1a	31.4069	20.4894	-0.616204	0.23027
Adam23	312.028	235.016	-0.408916	0.0599785
Adam5	10.4779	3.92761	-1.41562	0.194689
Adam8	5.93759	9.87984	0.734611	0.474628
Adam9	1005.25	966.11	-0.0572919	0.879964
Adamts1	1184.32	1145.78	-0.0477224	0.830802
Adamts10	809.47	1052.41	0.378653	0.0391695
Adamts12	122.645	83.696	-0.551261	0.0683623
Adamts14	207.333	254.887	0.297908	0.475926
Adamts17	31.1656	18.9495	-0.717798	0.209875
Adamts2	595.796	427.995	-0.477224	0.0170534
Adamts20	7.03887	2.02461	-1.7977	0.209724
Adamts4	268.267	368.831	0.459289	0.163673
Adamts5	1735.67	1580.52	-0.135092	0.875696
Adamts6	195.263	74.8679	-1.383	0.0374513
Adamts7	584.675	509.915	-0.197377	0.287268
Adamts9	68.3225	25.6314	-1.41445	0.000567547
Adamtsl1	888.205	777.529	-0.191996	0.387941
Adamtsl3	4017.85	2709.76	-0.568262	0.01458
Adamtsl4	979.031	1109.15	0.180025	0.390313
Adamtsl5	36.0276	32.2722	-0.15881	0.754151
Adap1	15.8782	13.2011	-0.266391	0.65848
Adar	1102.37	1108.18	0.00758568	1
Adarb1	627.554	416.082	-0.592871	0.00722618
Adat1	50.3477	52.5989	0.0631047	0.898505
Adat2	60.8804	46.686	-0.382987	0.3458
Adat3	61.8197	58.7943	-0.0723897	0.854971
Adc	656.786	651.103	-0.0125362	0.953259
Adck1	231.028	248.781	0.106811	0.664742
Adck2	304.374	304.334	-0.000187464	1
Adck3	237.449	201.687	-0.235497	0.335567
Adck4	173.775	190.026	0.128976	0.601633
Adck5	341.368	344.383	0.0126879	0.983782
Adcy1	437.473	256.91	-0.76793	0.0265578
Adcy2	55.3181	43.2055	-0.356536	0.350061
Adcy3	410.497	497.724	0.277977	0.177727
Adcy4	5.48076	6.47807	0.241186	0.819683
Adcy5	8.57018	11.824	0.464316	0.643954
Adcy6	1872.1	1995.99	0.0924495	0.588479
Adcy9	150.534	100.499	-0.582903	0.0403616
Add1	3952.9	4571.95	0.209899	0.219019
Add3	413.827	239.225	-0.790662	0.000253541
Adh1	18.6181	18.547	-0.00551523	0.955869
Adh5	959.005	1175	0.293054	0.129916
Adh7	13.4869	14.2134	0.0756961	1
Adhfe1	260.739	202.338	-0.365838	0.12336
Adi1	607.937	622.73	0.0346852	0.929504
Adipor1	2412.31	2712.73	0.16933	0.321127
Adipor2	808.125	830.926	0.0401412	0.824227
Adk	669.866	642.114	-0.0610426	0.769298
Adnp	1168.83	862.393	-0.438642	0.0482215
Adnp2	469.333	399.652	-0.231866	0.259406
Ado	444.184	397.016	-0.16196	0.481455
Adora1	7.92572	6.31708	-0.327284	0.751442
Adora2b	21.5466	8.05733	-1.41909	0.111432
Adpgk	494.16	535.462	0.115807	0.578408
Adprh	1056.94	1247.06	0.23864	0.182668
Adprhl2	486.127	486.466	0.0010046	1
Adra1b	115.042	55.2316	-1.0586	0.00084506
Adra1d	82.2918	86.3305	0.0691205	0.928543
Adra2a	3.009	6.51919	1.11541	0.422879
Adrb2	32.2669	24.4975	-0.397422	0.446148
Adrb3	7.97933	4.37296	-0.867658	0.497431
Adrbk1	897.674	1140.77	0.345746	0.0609836
Adrm1	892.594	1133.56	0.34478	0.0550997
Adsl	493.975	578.743	0.228486	0.242449
Adss	493.406	381.996	-0.369218	0.0754438
Adssl1	38.9294	57.0541	0.55147	0.193122
Aebp1	19013	22454	0.239987	0.154031
Aebp2	893.61	770.189	-0.214433	0.261149
Aen	700.501	757.469	0.112799	0.60813
Aes	5982.11	7801.66	0.383126	0.0212263
Afap1	1089.5	1119.55	0.0392581	0.813241
Afap1l2	130.465	66.891	-0.963778	0.00189183
Aff1	770.562	775.859	0.00988381	0.949185
Aff2	166.491	62.9652	-1.40282	2.69885e-06
Aff3	471.372	259.392	-0.861732	0.000310367
Aff4	1531.06	882.028	-0.795636	0.0162262
Afg3l1	657.268	664.984	0.016838	0.870435
Afg3l2	588.138	635.914	0.112675	0.514785
Afmid	70.6054	80.4981	0.189175	0.60592
Aftph	266.514	197.763	-0.430441	0.167522
Aga	1410.53	1824.05	0.370911	0.0450596
Agap1	441.152	402.001	-0.134077	0.513218
Agap2	44.5721	63.2495	0.504913	0.225256
Agap3	1139.98	1319.55	0.211045	0.265483
Agbl3	39.9503	28.9921	-0.462547	0.335532
Agbl5	732.979	906.248	0.306133	0.111684
Ager	99.6221	44.216	-1.1719	0.000814087
Agfg1	470.355	389.159	-0.27339	0.212445
Agfg2	205.288	211.004	0.0396183	0.908654
Aggf1	590.126	572.717	-0.0432004	0.794285
Agk	252.681	260.279	0.0427414	0.84962
Agl	268.828	245.376	-0.13169	0.623931
Agpat1	1192.08	1334.52	0.16284	0.352504
Agpat2	283.551	318.628	0.168266	0.444496
Agpat3	2183.3	2788.32	0.352883	0.0392431
Agpat4	511.274	545.83	0.0943575	0.66905
Agpat5	128.1	128.601	0.00562274	0.9813
Agpat6	1058.28	1221.96	0.207479	0.256504
Agpat9	69.4506	69.3216	-0.00268101	1
Agphd1	162.865	78.715	-1.04896	0.000280246
Agps	552.054	358.47	-0.622957	0.00260253
Agrn	1361.6	1262.43	-0.109105	0.471237
Agt	334.032	323.044	-0.0482535	0.812638
Agtpbp1	151.635	99.7713	-0.603907	0.0306996
Agtr1a	8.03294	5.75012	-0.482337	0.664095
Agtrap	347.28	439.333	0.339216	0.100302
Agxt2l2	141.614	157.146	0.150137	0.527817
Ahctf1	643.367	309.557	-1.05544	0.0296773
Ahcy	929.481	1258.31	0.436993	0.0154064
Ahcyl1	2413.5	2506.97	0.0548163	0.710994
Ahcyl2	385.587	276.356	-0.480525	0.0805582
Ahdc1	1008.68	999.949	-0.0125463	0.902709
Ahi1	125.789	81.4264	-0.627442	0.0462238
Ahnak	9184.21	4909.73	-0.903512	0.00014552
Ahr	126.245	40.977	-1.62334	6.39886e-05
Ahsa1	1398.41	1566.14	0.163428	0.379358
Ahsa2	374.383	284.251	-0.397349	0.208401
Aif1l	187.341	317.657	0.761803	0.000885209
Aifm1	308.428	360.739	0.226021	0.284357
Aifm2	280.783	323.407	0.203895	0.358774
Aim1	748.88	715.002	-0.0667864	0.724832
Aim2	4.4867	9.67773	1.10901	0.318769
Aimp1	625.752	699.979	0.16172	0.400427
Aimp2	324.471	358.026	0.141976	0.512755
Aip	1170.18	1353.64	0.210114	0.258682
Airn	56.7689	42.5974	-0.414337	0.299247
Ak1	2415.54	2973.37	0.299753	0.0810716
Ak2	441.556	530.192	0.263918	0.172844
Ak3	982.829	1126.43	0.19675	0.262383
Ak4	13.2457	17.0465	0.363955	0.62024
Ak5	517.053	238.048	-1.11906	5.62569e-07
Ak8	7.44209	6.31708	-0.23645	0.831772
Akap1	356.415	396.939	0.15536	0.467262
Akap10	214.61	165.042	-0.378883	0.141752
Akap11	543.721	297.082	-0.872006	0.0299733
Akap12	1112.92	585.994	-0.925394	9.02336e-07
Akap13	971.76	545.5	-0.833022	0.000525039
Akap17b	43.9265	34.0947	-0.365544	0.391453
Akap2	1585.75	1312.56	-0.272787	0.150533
Akap6	15.5822	9.31288	-0.742604	0.44367
Akap7	89.1431	51.7869	-0.783536	0.032346
Akap8	669.485	546.963	-0.29161	0.18804
Akap8l	535.851	533.239	-0.00705021	0.954527
Akap9	228.579	132.972	-0.781573	0.0399474
Akirin1	265.737	231.325	-0.200079	0.440838
Akirin2	761.78	831.888	0.127015	0.448243
Akna	131.136	111.27	-0.237004	0.431774
Akr1a1	7236.9	9114.55	0.332799	0.0487987
Akr1b10	178.421	217.605	0.286423	0.268039
Akr1b8	42.154	64.6643	0.617301	0.101862
Akr1c13	13.8901	25.0644	0.851584	0.173642
Akr1c14	534.553	354.679	-0.591818	0.413721
Akr1e1	228.742	219.184	-0.061579	0.749903
Akr7a5	317.376	330.368	0.0578818	0.757932
Akt1	4506.32	5814.73	0.367763	0.0303895
Akt1s1	1441.91	1505.07	0.0618515	0.722678
Akt2	2407.11	2374.72	-0.0195422	0.908622
Akt3	392.06	265.057	-0.564776	0.129829
Aktip	445.019	425.366	-0.0651609	0.743458
Alad	300.986	393.859	0.387983	0.0609719
Alas1	595.233	752.829	0.338868	0.0925157
Alcam	444.695	393.335	-0.177056	0.403643
Aldh16a1	308.617	359.811	0.221421	0.320412
Aldh18a1	1708.16	2141.63	0.326267	0.0597599
Aldh1a1	1490.78	998.556	-0.578155	0.00154463
Aldh1a7	833.895	278.622	-1.58155	1.09267e-07
Aldh1l1	5.91078	18.1804	1.62096	0.0420315
Aldh1l2	1016.52	739.673	-0.458673	0.188784
Aldh2	3176.29	3447.22	0.118091	0.494904
Aldh3a1	681.873	1114.15	0.708366	0.00830649
Aldh3a2	639.428	749.378	0.228912	0.229301
Aldh3b1	84.0912	103.905	0.305232	0.591133
Aldh4a1	379.79	430.306	0.18016	0.408568
Aldh5a1	60.1007	48.267	-0.316345	0.379
Aldh6a1	769.863	501.572	-0.618147	0.00127429
Aldh7a1	1460.32	1621.32	0.150885	0.388115
Aldh9a1	1256.88	1319.46	0.070111	0.711316
Aldoa	4474.75	6395.65	0.515284	0.00206402
Aldoc	2.9822	7.65311	1.35967	0.303701
Alg1	559.231	602.595	0.107744	0.579054
Alg10b	452.377	279.023	-0.69714	0.0297868
Alg11	343.784	213.307	-0.688568	0.00383079
Alg12	161.981	172.774	0.0930569	0.777558
Alg13	50.8314	28.9921	-0.810061	0.0655722
Alg14	181.698	212.338	0.224816	0.348471
Alg2	825.399	798.326	-0.0481138	0.835668
Alg3	120.82	219.742	0.862951	0.013704
Alg5	435.965	469.986	0.108407	0.592082
Alg6	86.6981	52.7598	-0.716561	0.0443278
Alg8	99.2725	75.5564	-0.39384	0.231891
Alg9	334.41	376.446	0.170824	0.3885
Alkbh1	158.138	125.764	-0.330464	0.255612
Alkbh2	29.1239	26.1984	-0.152726	0.76368
Alkbh3	186.993	180.107	-0.0541298	0.831187
Alkbh4	107.896	109.084	0.0157967	0.963877
Alkbh5	1276.86	1112.22	-0.199161	0.282224
Alkbh6	175.117	182.62	0.060518	0.875407
Alkbh7	87.881	109.651	0.319298	0.293319
Alkbh8	53.6795	42.4758	-0.337732	0.408955
Alms1	95.5632	47.0115	-1.02344	0.0629394
Alox12	3.46583	11.3375	1.70983	0.102099
Aloxe3	2.95539	3.80599	0.364924	0.877129
Alpk1	91.4797	65.2313	-0.487888	0.275156
Alpl	82.5331	60.1339	-0.456795	0.472572
Als2	307.327	265.749	-0.209713	0.327591
Als2cl	440.507	420.426	-0.067314	0.722625
Als2cr4	250.451	295.667	0.239447	0.264406
Alyref	393.222	496.753	0.337185	0.105141
Alyref2	57.4145	60.1286	0.066635	0.826781
Amac1	2.49857	2.02461	-0.303453	1
Amacr	233.445	273.2	0.226876	0.348879
Ambra1	667.02	644.747	-0.0489973	0.804553
Amdhd2	783.835	831.299	0.0848179	0.690377
Amfr	2346.14	2862.07	0.286773	0.0984184
Amigo1	58.0054	71.7504	0.306801	0.380043
Amigo2	66.522	56.4031	-0.238056	0.591248
Amigo3	49.032	56.3637	0.201043	0.602253
Ammecr1	141.105	95.8796	-0.557472	0.265623
Ammecr1l	748.964	698.718	-0.100186	0.631118
Amn1	104.295	80.618	-0.371501	0.258662
Amot	1067.63	674.78	-0.661925	0.000564196
Amotl1	2728.96	2371.79	-0.202375	0.251506
Amotl2	5997.36	5525.53	-0.118215	0.65217
Ampd2	853.021	1065.83	0.321318	0.0896408
Ampd3	34.3355	37.6575	0.133237	0.809302
Amt	42.0456	31.0167	-0.438911	0.393964
Amy1	50.4829	51.2628	0.0221182	1
Amz1	16.3083	21.0563	0.368652	0.638268
Amz2	631.072	661.913	0.0688381	0.703256
Anapc1	1853.32	1341.32	-0.466456	0.0090097
Anapc10	132.803	140.75	0.0838514	0.809663
Anapc11	837.516	1032.3	0.301678	0.116845
Anapc13	470.706	511.294	0.119328	0.613269
Anapc16	569.574	654.706	0.200963	0.285891
Anapc2	3279.13	3833.95	0.225516	0.188519
Anapc4	891.834	784.522	-0.184961	0.342323
Anapc5	3074.03	3774.55	0.296176	0.0838093
Anapc7	621.695	780.847	0.328832	0.0944016
Ang	55.3996	67.7012	0.289306	0.420566
Angel1	40.2999	42.8406	0.0882052	0.887771
Angel2	514.064	466.871	-0.138924	0.484342
Angpt1	1838.8	1461.49	-0.331323	0.489484
Angpt2	2.9822	4.73781	0.667845	0.763089
Angpt4	4.02987	4.04923	0.00691354	1
Angptl1	5.53437	7.12727	0.364931	0.927741
Angptl2	1099.68	1473.94	0.422597	0.0184932
Angptl4	530.565	802.646	0.597234	0.0429117
Angptl6	18.8872	18.7474	-0.0107239	1
Ank	4590.42	4046.47	-0.181964	0.483638
Ank1	48.0916	62.1138	0.369131	0.332721
Ank2	253.297	151.474	-0.741756	0.0570199
Ank3	355.934	275.296	-0.370625	0.331065
Ankdd1b	18.484	15.3867	-0.264593	0.741435
Ankfy1	1362.89	1003.54	-0.441576	0.0176509
Ankhd1	561.078	316.967	-0.823871	0.00510925
Ankib1	418.582	309.518	-0.435489	0.0401382
Ankle1	21.4126	24.8641	0.215603	0.943664
Ankle2	532.093	400.178	-0.411036	0.0432714
Ankmy2	478.71	440.753	-0.119181	0.549071
Ankra2	206.415	196.549	-0.0706607	0.754187
Ankrd1	37.9633	80.4517	1.08352	0.234635
Ankrd10	232.772	194.964	-0.25571	0.326177
Ankrd11	1611.49	1328.61	-0.278478	0.122603
Ankrd12	277.018	133.827	-1.04961	0.0374553
Ankrd13a	1090.79	1502.64	0.462134	0.00992303
Ankrd13b	319.203	402.326	0.333889	0.119679
Ankrd13c	199.538	217.036	0.121273	0.63159
Ankrd13d	64.6958	81.1438	0.326809	0.322549
Ankrd16	139.275	111.23	-0.324387	0.304267
Ankrd17	1682.57	1122.38	-0.584102	0.00125154
Ankrd23	48.1452	30.9756	-0.636261	0.16204
Ankrd24	152.736	126.902	-0.267335	0.31424
Ankrd26	69.0194	31.2188	-1.14459	0.0358508
Ankrd27	475.084	378.755	-0.326917	0.121958
Ankrd28	311.811	181.078	-0.784064	0.0121938
Ankrd29	31.4069	23.4852	-0.41933	0.436501
Ankrd32	56.7689	48.9556	-0.213628	0.546655
Ankrd34a	25.9797	20.8131	-0.319894	0.571126
Ankrd35	27.3234	42.6385	0.642021	0.186681
Ankrd37	14.8306	29.2747	0.981079	0.082265
Ankrd39	135.462	159.539	0.236016	0.406094
Ankrd40	825.48	1013.39	0.295884	0.119103
Ankrd42	60.4492	54.9472	-0.137678	0.744612
Ankrd44	614.058	348.753	-0.81617	0.024994
Ankrd46	1404.59	1449.36	0.0452621	0.801594
Ankrd49	54.324	35.1053	-0.629902	0.155911
Ankrd50	687.06	557.324	-0.301921	0.127699
Ankrd52	1176.76	1227.62	0.0610353	0.709019
Ankrd54	237.232	293.242	0.305792	0.183002
Ankrd55	4.4867	14.6176	1.70399	0.0643651
Ankrd6	10.9615	2.9153	-1.91073	0.0908991
Ankrd9	53.7331	64.0186	0.252679	0.548837
Anks1	742.756	749.456	0.012957	0.928291
Anks3	669.359	789.389	0.237956	0.229006
Anks6	149.352	148.684	-0.00646858	1
Ankzf1	436.155	434.591	-0.0051804	0.975184
Anln	215.333	163.269	-0.399319	0.410823
Ano1	60.6916	69.4039	0.193519	0.639394
Ano10	1079.37	1424.9	0.400673	0.0249444
Ano3	19.4513	8.17895	-1.24988	0.107266
Ano6	2271.24	1805.25	-0.331281	0.080772
Ano8	341.933	391.872	0.196671	0.313254
Anp32a	1121.06	1299.66	0.213272	0.240872
Anp32b	1879.14	1987.6	0.0809583	0.627606
Anp32e	666.561	739.634	0.150074	0.53853
Anpep	357.35	315.359	-0.180343	0.612662
Antxr1	1919.04	1614.29	-0.249491	0.243391
Antxr2	583.812	497.719	-0.230173	0.263604
Anubl1	12.8692	16.1164	0.324605	0.755338
Anxa1	4039.66	3724.92	-0.117024	0.721065
Anxa11	748.4	893.293	0.255325	0.193017
Anxa2	9380.66	13002.4	0.471016	0.0055955
Anxa3	539.246	438.501	-0.298362	0.655722
Anxa4	1105.75	994.361	-0.153187	0.367054
Anxa5	7216.62	9133.99	0.339923	0.0392794
Anxa6	4837.22	6504.05	0.427162	0.0116576
Anxa7	1862.38	1912.08	0.0379941	0.793509
Anxa8	129.338	106.006	-0.286998	0.449901
Anxa9	21.7354	20.8131	-0.0625552	0.913135
Aoc2	24.932	21.1368	-0.238242	0.693416
Aoc3	339.994	350.961	0.0458022	0.980752
Aox1	282.287	288.179	0.0298024	0.885825
Aox3	48.8968	22.1491	-1.14249	0.0135509
Ap1ar	367.188	403.337	0.135467	0.520524
Ap1b1	1158.82	1508.03	0.380015	0.0347517
Ap1g1	1110.29	761.273	-0.544445	0.00496462
Ap1g2	31.542	49.6424	0.654297	0.134838
Ap1m1	881.846	1027.99	0.221233	0.210889
Ap1s1	845.608	1117.19	0.401819	0.0261891
Ap1s2	33.3682	22.2296	-0.58599	0.277749
Ap1s3	33.9859	20.1245	-0.75598	0.150113
Ap2a1	1360.4	1722.39	0.34038	0.0528491
Ap2a2	2036.88	1519.43	-0.422823	0.0183894
Ap2b1	3080.84	3165.4	0.0390624	0.76694
Ap2m1	4439.05	5476.14	0.302908	0.0771053
Ap2s1	851.566	1114.09	0.387675	0.0359031
Ap3b1	971.712	794.231	-0.290971	0.143557
Ap3d1	4328.95	4802.62	0.149805	0.365901
Ap3m1	268.933	171.679	-0.647529	0.121067
Ap3m2	299	451.282	0.593881	0.00536147
Ap3s1	730.64	672.605	-0.119402	0.535209
Ap3s2	358.081	498.896	0.478451	0.0196676
Ap4b1	311.172	326.972	0.0714558	0.786322
Ap4e1	145.32	103.01	-0.496444	0.163759
Ap4m1	183.098	204.119	0.156798	0.561988
Ap4s1	86.8333	67.5814	-0.361623	0.257185
Apaf1	1347.76	1033.01	-0.383712	0.0415051
Apba1	128.074	99.8518	-0.359113	0.220835
Apba3	1005.24	1183.89	0.235984	0.181984
Apbb1	464.794	540.406	0.217453	0.301767
Apbb1ip	180.975	145.688	-0.312903	0.227471
Apbb2	1130.92	636.003	-0.830392	8.68071e-06
Apbb3	168.696	140.099	-0.26798	0.33456
Apc	385.076	212.944	-0.854669	0.00549725
Apc2	239.705	291.664	0.28305	0.235904
Apcdd1	13.3529	11.3786	-0.230825	0.752596
Apeh	818.817	1004.31	0.294598	0.114163
Apex1	583.091	677.538	0.216581	0.238378
Apex2	67.1664	99.8912	0.572617	0.0644723
Aph1a	1821.8	2163.31	0.247871	0.160165
Aph1b	202.412	168.12	-0.267802	0.307345
Aph1c	48.1184	41.5851	-0.210521	0.615976
Api5	1093.93	890.171	-0.29736	0.103152
Apip	206.685	254.168	0.298347	0.216865
Apitd1	10.3975	16.0359	0.625074	0.647119
Aplf	110.261	111.433	0.0152501	0.964063
Apln	337.548	352.328	0.0618262	0.941764
Aplp1	8.43615	21.3801	1.34161	0.0663411
Aplp2	21264.9	21949.2	0.0456921	0.838267
Apoa1bp	893.505	1125.55	0.33308	0.0714271
Apoa2	5.40035	19.7203	1.86856	0.0398482
Apobec1	29.2847	32.4332	0.147323	0.75886
Apobec3	107.36	124.267	0.210985	0.443362
Apobr	55.184	42.3542	-0.381747	0.35124
Apod	1504.74	1542	0.0352896	0.973314
Apoe	54.9428	31.7446	-0.791418	0.0695603
Apoh	2.47176	2.46996	-0.00105181	1
Apol6	89.037	123.661	0.47391	0.107646
Apol9a	136.239	114.231	-0.254184	0.540658
Apol9b	122.296	112.248	-0.123684	0.75736
Apold1	8.35574	9.354	0.162816	0.993128
Apon	2.47176	4.85943	0.975247	0.639403
Apoo	10.9079	17.0876	0.647575	0.397251
Apool	75.7098	51.4256	-0.557994	0.104916
App	22298.5	24555.3	0.139088	0.428803
Appbp2	317.025	256.146	-0.307631	0.196795
Appl1	296.39	195.252	-0.60216	0.049925
Appl2	1306.75	826.692	-0.660563	0.0980853
Aprt	987.329	1119.22	0.180887	0.298391
Aptx	312.38	316.486	0.0188374	0.993215
Aqp1	1841.58	2024.88	0.136895	0.945553
Aqp11	14.0509	8.66542	-0.697325	0.397586
Aqp5	4.45989	7.00566	0.651512	0.722201
Aqr	792.46	599.555	-0.402447	0.0389861
Ar	64.5059	34.1341	-0.918218	0.0708304
Araf	994.256	930.617	-0.0954311	0.612333
Arap1	677.119	795.466	0.23239	0.243719
Arc	21.5746	23.6462	0.132273	0.86943
Arcn1	2815.13	2134.43	-0.399353	0.0236057
Arf1	5460.12	6382.59	0.225207	0.173541
Arf2	1190.78	1451.26	0.28539	0.106059
Arf3	3220.31	3930.54	0.287529	0.0877449
Arf4	4679.43	5452.4	0.220559	0.178764
Arf5	1394.57	1603.01	0.200962	0.249118
Arf6	1274.26	1082.7	-0.235031	0.209105
Arfgap1	1681.16	1707.2	0.0221722	0.898529
Arfgap2	1224.91	1326.18	0.114606	0.538455
Arfgap3	2113.77	2172.64	0.0396319	0.787782
Arfgef1	679.478	371.39	-0.871493	0.00547248
Arfgef2	1785.56	1658.52	-0.106474	0.587448
Arfip1	874.645	886.764	0.0198526	0.90246
Arfip2	704.176	842.542	0.258813	0.152714
Arfrp1	417.562	429.533	0.0407786	0.83057
Arg2	13.8365	9.354	-0.564824	0.45334
Arglu1	358.396	322.559	-0.15199	0.683501
Arhgap1	1636.62	2123.64	0.375822	0.0287185
Arhgap10	304.507	269.794	-0.174615	0.449808
Arhgap11a	138.201	106.011	-0.382546	0.364131
Arhgap12	108.834	74.748	-0.542029	0.402443
Arhgap17	398.38	422.447	0.084625	0.672189
Arhgap18	63.9955	86.0426	0.427082	0.271794
Arhgap19	98.4381	85.3593	-0.205669	0.632581
Arhgap20	38.5798	8.09846	-2.25213	0.00877092
Arhgap21	642.028	448.404	-0.517836	0.0256996
Arhgap22	6.90485	15.9126	1.20448	0.12739
Arhgap23	1868.8	1694.21	-0.141501	0.423108
Arhgap24	286.13	342.117	0.257819	0.258884
Arhgap26	8.40935	6.51919	-0.367302	0.761541
Arhgap27	4.97033	8.5438	0.781538	0.502797
Arhgap28	1293.64	1072.44	-0.270536	0.257571
Arhgap29	564.436	271.735	-1.05461	0.00529197
Arhgap31	1799.84	1199.09	-0.58592	0.0144799
Arhgap32	282.34	171.887	-0.715977	0.00249476
Arhgap33	29.822	29.7218	-0.00485548	0.97066
Arhgap36	4.88991	10.4057	1.08949	0.336915
Arhgap39	262.006	254.61	-0.0413098	0.875613
Arhgap4	2.9822	4.49457	0.591809	0.76577
Arhgap42	124.474	54.7433	-1.18509	0.000257741
Arhgap44	236.534	250.401	0.0821944	0.744273
Arhgap5	453.744	201.934	-1.168	0.0342739
Arhgap6	3.94946	6.07384	0.620956	0.697275
Arhgdia	8039.45	10739.1	0.417704	0.0118629
Arhgdib	213.646	226.215	0.0824741	0.8184
Arhgef1	960.731	1278.93	0.412734	0.0250943
Arhgef10	1099.41	902.07	-0.285416	0.125258
Arhgef10l	416.323	390.141	-0.0937101	0.622943
Arhgef11	797.136	890.659	0.160048	0.41669
Arhgef12	1318.12	874.128	-0.592567	0.0191423
Arhgef17	2327.27	2649.3	0.186972	0.289662
Arhgef18	978.89	1013.22	0.0497239	0.768239
Arhgef19	573.763	723.342	0.334222	0.080436
Arhgef2	1313.81	1459.35	0.151574	0.382309
Arhgef25	5096.67	4849.63	-0.0716802	0.678466
Arhgef3	9.48383	12.3909	0.385742	0.720357
Arhgef33	7.01207	2.59158	-1.43601	0.284306
Arhgef37	4.97033	6.96453	0.486686	0.722241
Arhgef4	242.123	218.975	-0.144974	0.592458
Arhgef40	2541.08	2667.11	0.0698307	0.700282
Arhgef5	505.498	463.789	-0.124237	0.549122
Arhgef6	259.931	137.55	-0.91817	0.0467162
Arhgef7	762.454	820.316	0.10553	0.570719
Arhgef9	163.295	129.776	-0.331458	0.216685
Arid1a	1184.55	1145.91	-0.0478408	0.787603
Arid1b	911.717	848.06	-0.104419	0.567012
Arid2	701.484	447.918	-0.647177	0.00175538
Arid3a	82.9386	69.9279	-0.246174	0.552384
Arid3b	43.5512	33.5278	-0.377358	0.366496
Arid4a	182.799	127.832	-0.51601	0.159994
Arid4b	264.311	134.553	-0.974062	0.0270801
Arid5a	360.397	340.887	-0.080294	0.937439
Arid5b	805.787	357.574	-1.17216	6.30901e-09
Arih1	840.224	501.445	-0.744684	0.000134764
Arih2	651.169	722.815	0.150594	0.427719
Arl1	2697.95	3147.62	0.222394	0.195083
Arl10	111.095	117.467	0.0804589	0.85845
Arl13b	214.26	156.178	-0.456173	0.0601473
Arl15	200.023	174.194	-0.19947	0.438327
Arl16	203.649	270.079	0.407292	0.0776635
Arl2	489.968	536.877	0.131904	0.503318
Arl2bp	1141.06	1276.53	0.161856	0.345953
Arl3	531.719	674.426	0.342996	0.0737841
Arl4a	65.4463	57.0541	-0.197983	0.61295
Arl4c	310.528	404.458	0.381266	0.323276
Arl4d	15.3946	7.28826	-1.07878	0.206434
Arl5a	837.456	545.543	-0.618322	0.00133293
Arl5b	97.7948	60.0892	-0.702652	0.0343395
Arl5c	4.97033	4.37296	-0.184732	1
Arl6	90.2444	79.8113	-0.177244	0.578593
Arl6ip1	1023.3	1112.64	0.120756	0.530948
Arl6ip4	471.969	548.213	0.216045	0.268915
Arl6ip5	1777.57	2386.38	0.42492	0.0540083
Arl6ip6	171.785	132.691	-0.37253	0.160333
Arl8a	1067.01	1294.32	0.278613	0.126021
Arl8b	1108.37	905.597	-0.291505	0.209696
Armc1	417.75	413.581	-0.0144683	0.950706
Armc10	303.943	244.528	-0.313801	0.168691
Armc2	9.45702	5.26365	-0.845323	0.470782
Armc5	285.648	348.347	0.286287	0.175699
Armc6	218.938	217.278	-0.0109817	0.965732
Armc7	153.462	173.507	0.177108	0.503979
Armc8	258.537	202.78	-0.350458	0.149728
Armc9	227.534	287.894	0.339458	0.129403
Armcx1	375.941	348.876	-0.107792	0.732426
Armcx2	1590.56	1399.95	-0.184156	0.307725
Armcx3	1095.78	850.61	-0.365383	0.0707188
Armcx4	466.721	407.309	-0.196438	0.584424
Armcx5	83.3675	69.4039	-0.264469	0.394634
Armcx6	551.893	567.942	0.0413556	0.884338
Arnt	1354.02	1097.48	-0.303061	0.102927
Arnt2	264.798	280.567	0.0834521	0.718211
Arntl	164.828	123.984	-0.410805	0.126698
Arntl2	42.3148	29.3963	-0.525528	0.284812
Arpc1a	1343.55	1549.94	0.20616	0.252949
Arpc1b	5077.1	5925.58	0.222953	0.176334
Arpc2	2415.24	2805.85	0.216268	0.194509
Arpc3	1077.76	1279.81	0.247889	0.156744
Arpc4	1088.91	1507.5	0.46927	0.00833723
Arpc5	1256.91	1319.86	0.0705047	0.666952
Arpc5l	404.532	548.86	0.440185	0.0261363
Arpp19	780.58	772.215	-0.0155436	0.95221
Arrb1	608.932	555.464	-0.132589	0.504704
Arrb2	73.5608	95.8043	0.381153	0.255149
Arrdc1	104.432	145.568	0.479138	0.0957491
Arrdc2	154.001	184.682	0.262103	0.306413
Arrdc3	201.661	126.492	-0.672887	0.0129721
Arrdc4	89.5474	75.0271	-0.255241	0.723346
Arsa	2610.68	3151.63	0.27167	0.134553
Arsb	890.306	965.205	0.116534	0.553239
Arsg	272.482	302.193	0.14931	0.562528
Arsj	139.142	66.569	-1.06364	0.000343392
Arsk	228.282	100.903	-1.17784	0.0615886
Artn	10.3975	8.90865	-0.222954	0.787744
Arv1	37.2104	33.2828	-0.160932	0.833162
Arvcf	380.539	499.706	0.393034	0.0522052
Arxes1	86.0001	59.4006	-0.533859	0.125532
Arxes2	278.152	384.908	0.46864	0.0242682
Asah1	2367.35	2217.89	-0.0940837	0.595442
Asah2	209.746	149.537	-0.488136	0.169934
Asap1	1257.07	900.412	-0.481402	0.00820047
Asap2	172.592	163.504	-0.0780423	0.792736
Asap3	217.782	205.82	-0.0814983	0.706964
Asb1	488.893	586.441	0.262468	0.18578
Asb13	87.7994	101.758	0.212864	0.648079
Asb15	5.50757	3.7255	-0.563981	0.690272
Asb3	281.481	272.389	-0.0473687	0.809238
Asb4	4.94352	4.73781	-0.0613194	1
Asb6	424.791	498.535	0.230941	0.269894
Asb7	163.994	159.778	-0.0375714	0.936729
Asb8	389.431	413.377	0.0860911	0.660161
Ascc1	441.824	512.383	0.213751	0.306919
Ascc2	313.265	407.266	0.37859	0.0750659
Ascc3	267.992	115.968	-1.20846	0.00104584
Asf1a	146.342	137.025	-0.0949097	0.718342
Asf1b	73.2637	117.919	0.68663	0.528512
Ash1l	931.084	503.51	-0.88689	0.000550609
Ash2l	558.021	653.412	0.227673	0.239147
Asl	362.808	484.28	0.416635	0.0431574
Asna1	717.447	991.153	0.466235	0.0119511
Asns	506.361	485.809	-0.0597768	0.888992
Asnsd1	582.926	424.878	-0.456264	0.0229482
Aspg	9.91385	7.77473	-0.350653	0.70553
Asph	1733.99	1619.28	-0.0987459	0.628761
Asphd2	39.0098	43.447	0.155419	0.695937
Aspm	70.3899	42.4793	-0.728608	0.282668
Aspn	7233.11	4050.08	-0.836665	0.0529371
Aspscr1	461.301	574.78	0.3173	0.113079
Asrgl1	140.62	159.819	0.184641	0.469453
Ass1	212.893	258.945	0.282517	0.241992
Aste1	38.0437	33.932	-0.165011	0.72978
Asxl1	1080.6	971.763	-0.153161	0.383851
Asxl2	275.272	164.514	-0.742646	0.0933835
Asxl3	37.3713	12.2282	-1.61172	0.00468928
Atad1	488.27	321.705	-0.601944	0.0306166
Atad2	207.487	141.727	-0.549911	0.392476
Atad2b	160.177	72.1135	-1.15133	0.00531334
Atad3a	182.856	191.441	0.0661929	0.735442
Atad5	33.4486	27.9815	-0.257473	0.65472
Atat1	336.636	456.341	0.438923	0.033077
Ate1	335.456	239.954	-0.483362	0.0281948
Atf1	464.145	348.915	-0.411698	0.0840809
Atf2	404.662	229.307	-0.819434	0.0140213
Atf3	25.1744	18.869	-0.415942	0.48595
Atf4	3899.01	3816.44	-0.0308795	0.867119
Atf5	3481.39	3503.17	0.00899799	0.999867
Atf6	713.738	509.536	-0.48621	0.0187276
Atf6b	1307.61	1482.72	0.181311	0.30713
Atf7	232.878	164.961	-0.497447	0.0686632
Atf7ip	583.487	421.515	-0.469116	0.021384
Atg10	56.0709	56.2832	0.00545355	1
Atg12	300.288	270.522	-0.1506	0.534097
Atg13	911.723	1022.56	0.165522	0.333436
Atg14	294.513	289.11	-0.0267086	0.906825
Atg16l1	365.146	374.668	0.0371407	0.865123
Atg16l2	130.868	117.628	-0.153883	0.587108
Atg2a	805.44	902.106	0.16352	0.361819
Atg2b	738.939	643.812	-0.198817	0.325344
Atg3	393.354	373.701	-0.0739449	0.692552
Atg4a	158.326	120.583	-0.392872	0.158599
Atg4b	904.389	1061.28	0.230792	0.202829
Atg4c	100.642	92.1182	-0.127672	0.70654
Atg4d	232.8	245.502	0.0766459	0.781164
Atg5	240.912	218.127	-0.143338	0.570542
Atg7	458.989	547.002	0.253087	0.204643
Atg9a	960.892	1042.66	0.117819	0.52533
Athl1	737.304	818.209	0.150211	0.408481
Atic	1025.02	1108.82	0.113367	0.511605
Atl1	100.267	98.353	-0.0277993	0.978443
Atl2	322.076	275.14	-0.227234	0.312302
Atl3	2019.48	1495.9	-0.432968	0.0187172
Atm	215.844	84.0198	-1.36119	0.00452225
Atmin	283.578	245.42	-0.208491	0.351426
Atn1	2688.73	2947.65	0.132636	0.466802
Atoh8	985.517	959.462	-0.0386562	0.799153
Atox1	619.011	834.453	0.430864	0.024679
Atp10a	263.214	182.412	-0.529034	0.0287488
Atp10d	42.9593	30.6518	-0.486996	0.310979
Atp11a	1419.68	1147.48	-0.307101	0.103564
Atp11b	314.819	221.329	-0.508334	0.196881
Atp11c	110.715	58.6351	-0.91702	0.192424
Atp13a1	946.729	1144.09	0.273182	0.139929
Atp13a2	263.993	283.806	0.104406	0.64991
Atp13a3	1284.44	697.251	-0.881385	2.67736e-05
Atp1a1	3187.94	4416.64	0.470327	0.00547313
Atp1b1	1251.63	466.191	-1.42481	5.16754e-07
Atp1b2	50.7509	27.4539	-0.886423	0.039989
Atp1b3	733.726	914.511	0.317758	0.0972156
Atp2a1	9.45702	6.59968	-0.51899	0.70002
Atp2a2	2625.01	2555.96	-0.0384593	0.886328
Atp2a3	2.47176	2.59158	0.0682909	1
Atp2b1	630.61	382.846	-0.719987	0.000481951
Atp2b4	517.239	344.787	-0.585125	0.00384397
Atp2c1	536.254	472.576	-0.182369	0.496527
Atp5a1	7430.85	9254.37	0.316608	0.0609904
Atp5b	13018.5	18169.1	0.480915	0.00395335
Atp5c1	2000.95	2470.92	0.30436	0.0792421
Atp5d	2241.36	2852.7	0.347958	0.0416552
Atp5e	1066.91	1280.02	0.262734	0.151312
Atp5f1	1676.51	1805.41	0.106865	0.5659
Atp5g1	925.618	1206.63	0.38249	0.149185
Atp5g2	2684.85	3140.33	0.226077	0.196875
Atp5g3	2025.53	2768.24	0.450668	0.0086964
Atp5h	1380.38	1845.37	0.418837	0.0179132
Atp5j	1284.36	1518.6	0.241696	0.184377
Atp5j2	1073.84	1419.12	0.402218	0.0277573
Atp5k	547.893	691.471	0.335773	0.0759998
Atp5l	1470.37	2109.09	0.520443	0.00326476
Atp5o	1249.54	1559.85	0.320009	0.0696575
Atp5s	90.6208	86.2894	-0.0706593	0.786899
Atp5sl	155.074	153.502	-0.014698	1
Atp6ap1	3620.84	5111.25	0.497352	0.00980595
Atp6ap2	1108.81	987.116	-0.167719	0.328022
Atp6v0a1	659.556	844.689	0.356925	0.0749564
Atp6v0a2	799.23	1001.47	0.325439	0.0698541
Atp6v0a4	14.911	25.3882	0.767782	0.205288
Atp6v0b	1079.01	1355.71	0.329335	0.0732557
Atp6v0d1	1967.07	2516.89	0.355595	0.0433258
Atp6v0e	1716.54	2236.46	0.381714	0.0270267
Atp6v1a	2475.06	2316.23	-0.0956821	0.605207
Atp6v1b2	1108.23	1364.32	0.299926	0.0879308
Atp6v1c1	668.628	647.015	-0.047406	0.822658
Atp6v1c2	13.7561	20.7309	0.59171	0.401906
Atp6v1d	624.757	680.63	0.123576	0.559622
Atp6v1e1	1277.48	1500.7	0.232335	0.192273
Atp6v1f	1042.13	1315.53	0.336107	0.0643946
Atp6v1g1	1159.89	1488.2	0.35958	0.0508725
Atp6v1g2	80.4925	83.1684	0.0471818	0.853415
Atp6v1h	846.353	925.398	0.128814	0.495628
Atp7a	292.226	205.209	-0.509993	0.0821291
Atp8a1	3.009	2.02461	-0.571637	0.864751
Atp8b1	27.0006	8.09846	-1.73727	0.00890502
Atp8b2	3663.75	3372.39	-0.119548	0.481009
Atp8b3	4.97033	4.37296	-0.184732	1
Atp8b4	19.2368	13.2816	-0.534442	0.40516
Atp8b5	3.51944	5.30477	0.591946	0.775433
Atp9a	4.91672	9.31288	0.921531	0.39052
Atp9b	599.152	586.073	-0.0318434	0.906639
Atpaf1	170.362	156.945	-0.118339	0.658104
Atpaf2	231.886	261.574	0.173802	0.43422
Atpbd4	101.582	72.4802	-0.486991	0.126132
Atpif1	869.06	1143.32	0.395703	0.031678
Atr	107.169	40.7338	-1.39559	0.0447481
Atrip	192.205	197.842	0.0416983	0.88206
Atrn	718.12	583.64	-0.299145	0.135144
Atrnl1	446.388	403.419	-0.146019	0.478232
Atrx	585.737	312.15	-0.908012	0.112216
Atxn1	191.719	106.897	-0.842777	0.00176673
Atxn10	3919.5	4031.42	0.0406197	0.810583
Atxn1l	827.922	654.704	-0.338653	0.0822247
Atxn2	671.693	642.03	-0.0651614	0.774359
Atxn2l	1018.71	1142.31	0.165211	0.364209
Atxn3	101.26	90.2957	-0.165328	0.632844
Atxn7	141.586	80.2531	-0.819051	0.0063659
Atxn7l1	122.029	105.237	-0.213579	0.47658
Atxn7l2	84.9524	101.429	0.255749	0.365931
Atxn7l3	1080.6	1303.59	0.270652	0.135968
Atxn7l3b	5014.27	4592.95	-0.12662	0.440073
Auh	251.795	229.753	-0.132166	0.521682
Aup1	784.616	795.089	0.0191299	0.899634
Aurka	90.7816	128.203	0.497963	0.537628
Aurkaip1	382.18	436.618	0.192117	0.33646
Aurkb	106.014	157.809	0.57392	0.665545
Auts2	674.244	430.59	-0.646956	0.000928691
Aven	93.899	92.7263	-0.0181308	0.956129
Avil	10.9883	6.51919	-0.753208	0.442923
Avl9	250.528	124.065	-1.01388	0.0489112
Avpi1	269.152	324.704	0.270706	0.235426
Awat2	6.95846	3.03692	-1.19616	0.368251
Axin1	1175.28	1275.21	0.117725	0.538363
Axin2	14.8574	15.3062	0.0429398	1
Axl	2279.91	2231.23	-0.0311347	0.982939
Azi1	241.425	277.369	0.20023	0.39913
Azi2	387.066	299.312	-0.370927	0.0921597
Azin1	862.152	887.413	0.0416635	0.818317
B130034C11Rik	5.42715	6.51919	0.264497	0.901991
B230118H07Rik	303.11	246.352	-0.299118	0.175354
B230120H23Rik	416.89	243.515	-0.775653	0.000363331
B230206F22Rik	42.9593	26.9674	-0.67175	0.15455
B230208H17Rik	1204.06	1227.22	0.0274971	0.898255
B230217C12Rik	65.1247	55.9989	-0.217807	0.609005
B230217O12Rik	25.8189	14.2939	-0.853026	0.147098
B230219D22Rik	1140.08	907.301	-0.329477	0.191975
B230312A22Rik	441.907	552.341	0.321817	0.111182
B230319C09Rik	11.4452	5.83061	-0.973018	0.335858
B2m	6756.66	4392.26	-0.621346	0.000751498
B330016D10Rik	9.86024	11.9045	0.271807	0.791031
B3galnt1	435.455	325.675	-0.419092	0.0428494
B3galnt2	457.701	319.274	-0.519611	0.0141196
B3galt1	83.2591	35.9566	-1.21135	0.00118553
B3galt4	84.576	80.9417	-0.0633646	0.907419
B3galt6	106.285	124.473	0.227897	0.463366
B3galtl	854.601	856.31	0.00288225	0.951143
B3gat2	362.109	293.929	-0.300958	0.162158
B3gat3	437.201	520.845	0.252556	0.213223
B3gnt1	625.161	701.846	0.166926	0.409119
B3gnt2	280.541	245.336	-0.193451	0.431508
B3gnt4	26.3829	35.2286	0.417144	0.444987
B3gnt8	5.02394	3.80599	-0.400545	0.899795
B3gnt9-ps	1760.41	1709.16	-0.0426248	0.784414
B3gntl1	136.59	156.743	0.198549	0.461134
B430010I23Rik	8.05974	2.9153	-1.46709	0.291629
B430212C06Rik	42.0735	29.6806	-0.503391	0.261845
B430319G15Rik	61.4165	53.2874	-0.20483	0.5923
B4galnt1	761.427	833.882	0.131137	0.472107
B4galnt2	7.54931	3.60388	-1.06679	0.390341
B4galnt3	39.0377	32.6764	-0.256619	0.599294
B4galnt4	19.7205	19.6381	-0.00604216	1
B4galt1	1231.7	1283.63	0.0595835	0.765553
B4galt2	1012.23	1320.26	0.383277	0.0299683
B4galt3	352.841	415.763	0.236746	0.234048
B4galt4	192.554	226.179	0.232205	0.432254
B4galt5	1416.09	1091.54	-0.375545	0.0333831
B4galt6	291.126	201.689	-0.529512	0.0216399
B4galt7	353.487	419.893	0.248363	0.216387
B630005N14Rik	143.682	101.597	-0.500012	0.218214
B630019K06Rik	65.3135	83.4528	0.35358	0.296071
B930003M22Rik	6.44802	5.06154	-0.349281	0.818247
B930041F14Rik	275.922	308.101	0.159141	0.488899
B930059L03Rik	9.43022	6.96453	-0.437264	0.698191
B9d1	102.738	123.296	0.26315	0.348261
B9d2	83.6087	88.7182	0.0855766	0.834529
BC002230	350.289	370.415	0.0805994	0.68924
BC003266	189.626	218.208	0.202543	0.394555
BC003331	400.12	220.678	-0.858492	0.0378215
BC003965	307.516	317.008	0.0438582	0.833277
BC004004	1223.89	1638.34	0.420761	0.0199215
BC005537	1146.32	751.603	-0.60897	0.00103043
BC005561	24.4484	14.3744	-0.766238	0.228466
BC005624	621.829	714.961	0.201346	0.296128
BC005764	675.537	695.244	0.0414856	0.859251
BC006779	258.001	230.237	-0.164257	0.446175
BC006965	4.02987	2.9153	-0.467087	0.885723
BC013529	642.085	607.943	-0.0788285	0.68172
BC016423	284.434	119.772	-1.2478	0.00105555
BC016495	73.4536	69.3216	-0.0835284	0.824931
BC017158	286.829	301.904	0.0738969	0.724779
BC017612	145.672	188.772	0.373923	0.148095
BC017643	522.1	574.418	0.137776	0.514902
BC017647	203.569	206.87	0.0232087	0.908679
BC018242	146.397	158.199	0.111857	0.645224
BC018507	746.246	514.361	-0.536869	0.00641927
BC020402	55.3449	46.0385	-0.265607	0.540559
BC021785	8.51657	9.92096	0.220208	0.916917
BC022687	127.483	135.161	0.0843763	0.774639
BC023829	500.849	544.532	0.12064	0.554601
BC024479	149.379	148.401	-0.00947223	0.990056
BC024659	211.843	118.315	-0.840366	0.0013724
BC024978	96.6399	120.785	0.321748	0.253128
BC025920	22.4335	15.063	-0.574645	0.367839
BC026590	273.88	224.646	-0.285885	0.21905
BC027231	109.642	111.676	0.0265151	0.927764
BC028528	43.2821	74.7909	0.789093	0.154551
BC029214	262.327	266.514	0.0228449	0.909977
BC029722	1134.88	1473.6	0.376805	0.0312994
BC030307	31.8637	15.9948	-0.99431	0.0636591
BC030336	197.093	166.419	-0.244055	0.356791
BC030867	24.3948	40.0881	0.716599	0.163451
BC031181	743.402	897.296	0.271441	0.152415
BC031353	232.772	221.892	-0.0690597	0.817511
BC031361	33.8786	18.0588	-0.907675	0.10399
BC031781	683.838	825.056	0.270838	0.148367
BC032203	588.861	423.134	-0.476812	0.019866
BC037032	97.0141	81.3101	-0.25476	0.593012
BC037034	156.794	150.75	-0.056717	0.847554
BC037704	4.45989	6.07384	0.445601	0.798496
BC039771	35.0347	26.2789	-0.414881	0.410284
BC039966	6.44802	8.17895	0.343059	0.751202
BC046331	143.307	126.252	-0.182803	0.515601
BC046404	168.426	128.114	-0.394684	0.15358
BC048355	94.2742	139.375	0.564033	0.0658261
BC048403	143.737	114.874	-0.323387	0.254811
BC048609	13.9973	19.4359	0.473576	0.483568
BC051226	66.3879	63.8541	-0.056142	0.939175
BC051628	1.98813	3.15854	0.667845	0.854252
BC052040	85.2216	75.6798	-0.17131	0.569918
BC053749	52.9279	61.0604	0.20621	0.57138
BC055324	82.6146	85.7635	0.0539665	0.961509
BC056474	536.532	641.542	0.25788	0.205078
BC057022	4.02987	4.93992	0.293754	0.888671
BC057079	448.325	364.86	-0.2972	0.285476
BC061194	15.4482	10.0015	-0.627231	0.430861
BC065397	12.8424	8.86753	-0.534314	0.55543
BC067068	180.222	166.99	-0.110016	0.622948
BC068157	6.98526	5.70899	-0.291078	0.917794
BC068281	83.8511	82.0756	-0.0308758	0.972663
BC088983	93.8186	116.05	0.306807	0.332331
BC100451	24.5288	26.1572	0.0927322	0.859426
Baat1	454.237	503.552	0.148696	0.452273
Bace1	1365.65	1258.65	-0.117714	0.489683
Bace2	107.305	110.787	0.0460631	0.945226
Bach1	383.117	251.936	-0.604729	0.00672937
Bach2	45.0557	22.1491	-1.02446	0.0285074
Bad	654.607	758.819	0.213128	0.286912
Bag1	1031.73	1347.32	0.385031	0.0343922
Bag2	219.742	280.686	0.353148	0.115046
Bag3	1216.77	1383.6	0.185376	0.314636
Bag4	214.852	228.819	0.090863	0.717849
Bag5	592.166	610.291	0.0434958	0.826653
Bag6	4994.47	6218.02	0.316123	0.0636504
Bahcc1	600.524	805.832	0.424258	0.0308116
Bahd1	448.7	541.252	0.270549	0.176764
Bai2	34.9811	39.6821	0.181914	0.745611
Baiap2	1167.54	1470.35	0.332678	0.0730758
Baiap2l1	59.6439	59.846	0.00487951	0.985655
Baiap3	88.875	84.3452	-0.0754717	0.784417
Bak1	669.925	896.724	0.420664	0.0250683
Bambi	254.534	256.314	0.0100525	1
Banf1	868.416	1100.39	0.341556	0.0558993
Banp	434.809	404.433	-0.10448	0.594292
Bap1	690.96	781.079	0.176866	0.342622
Bard1	39.3326	36.3626	-0.113271	0.767873
Basp1	243.065	500.146	1.04101	6.97801e-07
Bax	1309.92	1464.83	0.161254	0.387962
Baz1a	181.35	76.973	-1.23635	1.50976e-05
Baz1b	1879.17	1603.75	-0.228644	0.347512
Baz2a	955.057	819.59	-0.220684	0.235755
Baz2b	294.725	165.732	-0.830513	0.00345175
Bbc3	257.842	240.035	-0.103241	0.631038
Bbip1	167.432	175.896	0.0711525	0.794005
Bbox1	2.49857	6.07384	1.28151	0.395093
Bbs1	129.55	113.336	-0.19291	0.523357
Bbs10	98.3309	80.4159	-0.290165	0.385384
Bbs12	72.1904	66.8517	-0.110843	0.774156
Bbs2	306.037	260.889	-0.230269	0.290575
Bbs4	100.75	90.9449	-0.147718	0.614338
Bbs5	48.7628	46.9704	-0.0540308	0.921664
Bbs7	74.0433	66.4063	-0.157049	0.738668
Bbs9	160.661	150.954	-0.0899145	0.740511
Bbx	363.69	195.939	-0.892308	0.00499664
Bcam	21.2786	28.3035	0.411577	0.462998
Bcan	23.1863	28.5861	0.30204	0.549164
Bcap29	85.3556	65.961	-0.371873	0.264897
Bcap31	1990.23	2521.69	0.341452	0.0475645
Bcar1	1003.07	1195.59	0.253299	0.154638
Bcar3	29.4724	30.7341	0.0604765	0.988766
Bcas2	679.053	688.485	0.0199023	0.959746
Bcas3	350.048	383.813	0.13285	0.552589
Bcat1	134.172	142.973	0.0916619	0.681185
Bcat2	536.716	504.768	-0.0885394	0.662619
Bccip	264.179	276.154	0.0639586	0.797689
Bcdin3d	72.3255	74.9912	0.052217	0.937215
Bckdha	846.462	907.657	0.100702	0.577745
Bckdhb	72.2987	76.4454	0.0804591	0.789722
Bckdk	640.368	689.778	0.107232	0.605661
Bcl10	448.731	562.135	0.325065	0.219266
Bcl11b	8.05974	3.36065	-1.26199	0.365119
Bcl2	156.015	58.2238	-1.422	1.08356e-05
Bcl2l1	1253.82	961.755	-0.38259	0.0346461
Bcl2l11	200.854	165.169	-0.282203	0.296071
Bcl2l12	72.6483	57.7803	-0.330353	0.405103
Bcl2l13	533.596	504.846	-0.0799042	0.729228
Bcl2l2	800.115	918.109	0.198458	0.292339
Bcl3	103.788	119.569	0.204195	0.70409
Bcl6	492.736	565.386	0.198422	0.330326
Bcl7a	75.7366	92.6869	0.291375	0.399531
Bcl7b	236.238	230.073	-0.03815	0.894475
Bcl7c	207.224	216.181	0.0610543	0.754912
Bcl9	511.86	466.3	-0.13449	0.531733
Bcl9l	2679.89	2654.93	-0.0135015	0.907034
Bclaf1	780.332	450.953	-0.791112	0.0538086
Bco2	14.2397	9.354	-0.606265	0.472155
Bcor	308.376	287.608	-0.100585	0.705331
Bcorl1	273.394	269.716	-0.0195409	0.937453
Bcr	1369.91	1259.36	-0.121394	0.53343
Bcs1l	151.744	162.652	0.100158	0.665417
Bdh2	485.535	641.073	0.400913	0.0517257
Bdnf	102.174	85.6366	-0.254732	0.559223
Bdp1	205.34	92.1576	-1.15584	5.06838e-05
Bean1	3.94946	3.92761	-0.0080018	1
Becn1	832.118	907.453	0.125036	0.490715
Begain	27.2162	35.2269	0.372213	0.42968
Bend3	176.515	140.949	-0.324619	0.240642
Bend6	16.4423	14.0507	-0.22677	0.780634
Bet1	276.189	273.237	-0.0155037	0.957155
Bet1l	814.088	807.723	-0.0113242	0.974149
Bfar	575.053	543.801	-0.0806182	0.702661
Bfsp1	3.43902	3.48227	0.0180286	1
Bglap	4.45989	4.8183	0.111516	0.994681
Bglap-rs1	2.95539	3.92761	0.410303	0.876278
Bglap2	30.0643	26.0356	-0.207566	0.728984
Bgn	91456.2	100727	0.139299	0.406806
Bhlhb9	346.284	320.334	-0.112378	0.540867
Bhlhe22	10.8543	14.8198	0.449255	0.576463
Bhlhe40	123.129	134.233	0.124566	0.74965
Bhlhe41	47.4191	48.3064	0.0267445	0.956165
Bicc1	1434.28	1109.03	-0.371029	0.037006
Bicd1	3.92265	5.26365	0.424233	0.791855
Bicd2	1457.09	1606.78	0.141085	0.397362
Bid	713.982	762.699	0.0952246	0.610825
Bin1	701.946	814.368	0.214319	0.258194
Bin3	254.401	280.28	0.139764	0.514407
Birc2	329.167	218.326	-0.592338	0.0883102
Birc3	174.555	128.517	-0.441723	0.27523
Birc5	113.833	166.514	0.548725	0.626755
Birc6	1841.78	967.126	-0.929323	0.000591629
Bivm	168.614	93.8173	-0.845794	0.0153374
Blcap	593.971	658.472	0.14873	0.436498
Blm	22.3799	17.6546	-0.34216	0.580561
Blmh	817.556	874.171	0.0965967	0.6009
Bloc1s1	1220.37	1359.83	0.156112	0.392256
Bloc1s2	150.884	203.225	0.429645	0.0780572
Bloc1s3	127.697	180.511	0.499359	0.0532428
Blvra	156.875	205.01	0.386083	0.128913
Blvrb	198.383	163.992	-0.274663	0.261613
Blzf1	209.639	154.597	-0.439399	0.0803024
Bmf	284.355	292.027	0.03841	0.886092
Bmi1	812.115	455.578	-0.833988	0.0367643
Bmp1	2745.21	3626.45	0.401641	0.0207369
Bmp2k	337.255	216.466	-0.639701	0.0054336
Bmp3	51.4502	18.7062	-1.45966	0.00275156
Bmp4	1095.94	1006.78	-0.122422	0.518569
Bmp6	43.4429	28.6683	-0.599662	0.190796
Bmper	84.844	54.6646	-0.634206	0.0663104
Bmpr1a	1685.88	920.42	-0.87314	0.0874315
Bmpr2	302.463	160.184	-0.917025	0.000109172
Bms1	698.049	682.156	-0.0332277	0.913371
Bmyc	61.5784	68.0267	0.143676	0.734193
Bnc2	122.378	62.6791	-0.965294	0.00276513
Bnip1	223.451	239.305	0.0988908	0.686552
Bnip2	1334.03	1592.47	0.255466	0.161983
Bnip3	279.896	222.786	-0.329232	0.141814
Bnip3l	1667.34	1305.41	-0.353043	0.04967
Boc	3946.88	3836.67	-0.0408553	0.794344
Bod1	646.844	819.098	0.340619	0.0654119
Bod1l	325.649	167.147	-0.9622	4.65412e-05
Bok	17.0599	38.1851	1.1624	0.0998649
Bola1	158.568	181.686	0.196346	0.452911
Bola2	193.467	212.579	0.13591	0.55651
Bola3	161.389	196.382	0.28312	0.246058
Bop1	713.582	909.562	0.350094	0.0618154
Bpgm	105.855	209.707	0.98629	0.000166769
Bphl	393.007	444.07	0.176235	0.388178
Bpifb1	5.93759	3.15854	-0.910619	0.501934
Bpnt1	310.742	386.129	0.313368	0.149719
Bptf	1257.97	792.172	-0.667217	0.000344585
Braf	327.152	204.034	-0.681156	0.032458
[truncated: 10,827 more rows]
