# Supplementary material for: Long-Range Chromosome Interactions Mediated by Cohesin Shape Circadian Gene Expression
Source: PLoS Genet. 2016 May 2;12(5):e1005992. doi: 10.1371/journal.pgen.1005992 (PMC4852938; doi:10.1371/journal.pgen.1005992)
Supplement: S5 Table — (XLSX) [file pgen.1005992.s011.xlsx]

## Sheet: Sheet1
Table S5. All primers used in this study.
4C bait	Sequence	Note
HindIII primers	CAGGCATGAGCAACGCAGA
DpnII primers	AGAAGAGGGTAAGCAGCAAAGGT
3C-qPCR validation for 4C (Fig. 1b)
Cdk12	AGGAGAGATCGCTGAAGATGACACT
Ormdl3	CCACAGAACGATGCTGATAGGAAGG
Med24	TAAGTACATGCTGCTACCGCTGAAC
Thra	CCTCCCTTCCTCCAAAGGCTGTT
Nr1d1	GTCCATCTCCTTCCCAAGTCTACCC
Con1	TCCTTGTTATCCACGGACAGTATCA	control for Cdk12
Con2	TTTCAGCACTGGGTCTTCCACAAG	control for Ormdl3
Con3	GCAGACACTCAGATGGACAACGG	control for Med24, Thra, Nr1d1
Enhancer	GGCATGAGCAACGCAGACCTT
RT-PCR in Smc3-/- and control MEFs (Fig. 5)
Bmal1-F	CCACCTCAGAGCCATTGATACA	(Shimomura et al., 2013)
Bmal1-R	GAGCAGGTTTAGTTCCACTTTGTCT	(Shimomura et al., 2013)
DBP-F	CGAAGAACGTCATGATGCAG	(Shimomura et al., 2013)
DBP-R	GGTTCCCCAACATGCTAAGA	(Shimomura et al., 2013)
Actb-F	TTGTCCCCCCAACTTGATGT	(Shimomura et al., 2013)
Actb-R	CCTGGCTGCCTCAACACCT	(Shimomura et al., 2013)
Nr1d1-F	AGACTTCCCGCTTCACCAAG	(Shimomura et al., 2013)
Nr1d1-R	AGCTTCTCGGAATGCATGTT	(Shimomura et al., 2013)
Per3-F	GTGATTGTTCACGCGTCTGT	(Shimomura et al., 2013)
Per3-R	CACTGCCATCTCGAGTTCAA	(Shimomura et al., 2013)
Smc3-F	GTCATCGTGGGCAGAAATGG
Smc3-R	ACCTGTACCCTCATGCAACA
3C-qPCR in liver and MEFs (Fig. 6b,c and Supplementary Fig. 5b,c)
Phldb2
P	AAATGTTCAACTCTGACGCTT
EN	AGTGCTCGTAACTCCCGCCATCCC
CN1	AAAACTTTTAATATTGTCCCTA
CN2	GGCTGGCAGTATGAAACATCACAA
CN3	CCAGCATTGTAGGATTTCACC
Ahnak
P	ACGTCCTTCTGGTAGTTGTG
EN	GACAGGGTCTCTCTACACA
CN1	CGTGATGTGCCAATTCAATACTCG
CN2	CACCTCAGTCTGTGACGAGA
CN3	ATGGCCCTCATATCAACATCAAGC
CN4	TCAGAGGACAGTTTTCAGGGTCA
control for 3C in MEFs
ref-F	AGGGCAGGTGAAACTGTATGGA
ref-R	GTTTAGGTACTAACAATGGCTCGT
PCR in Hepa1-6 cells (Supplementary Fig. 6b)
Homology-F	AGCAGTGTCGTGTATTTGGCAAAGG
Homology-R	GGAGGGCATGAGGAGGAGGAAATCT
ref-F	AGGGCAGGTGAAACTGTATGGA	control
ref-R	GTTTAGGTACTAACAATGGCTCGT	control
PGK-puro-F	GTTGACCGAATCACCGACCTCTC
PGK-puro-R	GACCCACACCTTGCCGATGT
RT-PCR in Hepa1-6 cells (Fig. 6d)
Phldb2-F	CATCCGGGCGTCTTCCATT
Phldb2-R	AGCCGCGTTTCTGAAAGCA
Actb-F	TTGTCCCCCCAACTTGATGT
Actb-R	CCTGGCTGCCTCAACACCT
Bmal1 ChIP-qPCR on the enhancer of Phldb2 in mouse liver (Supplementary Fig. 6a)
phldb2-F	GGCATGTGGATGACTGACTG
phldb2-R	TGAAAGGTGTGTTTAGTCACATCAC
