# Supplementary material for: Long-Range Chromosome Interactions Mediated by Cohesin Shape Circadian Gene Expression
Source: PLoS Genet. 2016 May 2;12(5):e1005992. doi: 10.1371/journal.pgen.1005992 (PMC4852938; doi:10.1371/journal.pgen.1005992)
Supplement: S6 Table — (XLSX) [file pgen.1005992.s012.xlsx]

## Sheet: Sheet1
Supplementary table 6. The statistics of sequencing reads of 4C-seq, ChIP-Seq, and RNA-seq conducted in this study.
Nr1d1 enhancer 4C-seq
sample	CT	total	uniquely mapped	cis reads	cis reads with HindIII	self-ligate	non-cut	total reads for analysis = (cis reads with HindIII) - (self-ligate) - (non-cut)
WT liver	CT6	2004721	1702546	531107	436019	1639	212774	221606
WT liver	CT6	3144213	2613287	1514806	1477574	2331	284325	1190918
WT liver	CT6	1745924	1378372	531003	474879	2425	313139	159315
WT liver	CT18	2300107	2047457	1416289	1395434	4303	603392	787739
WT liver	CT18	2745756	2406637	1494926	1441239	4727	681118	755394
WT liver	CT18	2210890	1952767	1207402	1180418	3671	537520	639227
RNA-Seq in control and Smc3-/- MEFs
sample	CT	total	mapped	uniquely mapped
WT MEFs	CT20	27498535	25777413	25041599
WT MEFs	CT32	25883626	24438573	23699979
Smc3-/- MEFs	CT20	29919806	28639289	27802861
Smc3-/- MEFs	CT32	23567642	22635062	21953921
Bmal1 ChIP-Seq in MEFs
sample	antibody	total	mapped	uniquely mapped
WT MEFs	none (input)	33500621	29542983	26934544
WT MEFs	Bmal1 ChIP	30338894	26257963	23820483
